# Supplementary material for: Early Prediction of Septic Shock in Emergency Department Using Serum Metabolites
Source: J Am Soc Mass Spectrom. 2025 May 9;36(6):1264–76. doi: 10.1021/jasms.5c00009 (PMC12142664; doi:10.1021/jasms.5c00009)
Supplement: Supplementary file 2 [file js5c00009_si_002.xlsx]

## Sheet: 工作表1
Patient ID	Label_Shock	Body temperature	Age	Gender	CRP (mg/dL)	PCT (ng/ml)	Alk-P (U/L)	Lactate (mg/dl)	WBC (/uL)	NE	MO	Respiratory rate
4	Septic shock	35.5	89	M	10.75	0.641516	91.7731	20.9	7600	146.722	180.282	28
70	Septic shock	37.7	90	M	13.68	2.50148	286	29.2191	42300	145.054	181.576	25
79	Septic shock	41.8	73	F	17.05	1.30225	106	110.367	20800	143.808	183.653	32
80	Septic shock	40.8	77	F	6.8	6.75	72	16.2	13100	170.566	179.858	22
155	Septic shock	37.3	91	M	10.17	18.66	52.8224	28.4	12800	142	170	20
162	Septic shock	40	47	M	2.48	1.51	70	23.8	8900	141	173	20
166	Septic shock	39.7	78	M	3.96	1.15051	284	62.8	4200	161	178	20
172	Septic shock	37.4	88	M	7.45	0.82	117.506	16.3	11400	138	174	24
194	Septic shock	35.7	89	F	3.4	0.94	123.286	28.3	21700	138	162	30
204	Septic shock	36.9	89	M	4.9	2.50393	173	25.4	30800	167	186	22
205	Septic shock	37.8	91	F	8.18	2.23	56	17	23800	149	175	21
220	Septic shock	37.1	87	M	13.35	101	148.737	92	62800	145	165	29
235	Septic shock	40.9	79	F	20.64	0.882993	231.908	27.1	4600	161	191	30
248	Septic shock	36.3	97	M	22.83	1.13061	122.283	18.1	9900	151	167	20
289	Septic shock	37.2	79	M	4.26	1.34966	207	48.9	8700	136	169	24
328	Septic shock	37.3	88	F	23.3	2.5087	151.706	34.3	27000	149	193	28
431	Septic shock	38.4	77	F	30.74	5.95	255.109	111	20700	151	187	23
432	Septic shock	38.2	66	M	25.24	11.563	117.732	26.1	11300	159	181	18
452	Septic shock	37.8	62	M	50.18	1.63755	450.01	105.4	1060	178	203	24
511	Septic shock	38	74	M	11.0681	5.3982	148	24.3156	12140	149	177	24
514	Septic shock	38	74	M	11.0681	5.3982	148	24.3156	12140	149	177	24
515	Septic shock	38	74	M	11.0681	5.3982	148	24.3156	12140	149	177	24
1	Non-septic shock	36.4	93	M	13.17	1.2412	186.462	14.6	8500	143.767	176.522	32
2	Non-septic shock	36	50	F	3.76	0.24	129	28.4	7000	147.744	181.583	26
42	Non-septic shock	37.3	84	F	8.04	14.7014	49.9905	20.0133	12900	171.53	179.706	19
52	Non-septic shock	39.8	68	F	18.12	11.6875	117.831	16.1	11200	161.761	197.076	20
61	Non-septic shock	37	90	F	27.21	0.34	91.5304	27.3	23700	148.823	175.295	20
97	Non-septic shock	41	69	F	6.75	15.6936	74.9857	24.3	14000	168.692	180.154	28
126	Non-septic shock	37.1	71	M	20.88	11.6471	117.799	7.2	11400	131	160	23
145	Non-septic shock	34.5	92	M	18.25	0.908888	67	24.2	8000	139	182	27
151	Non-septic shock	39.3	92	M	18.58	0.48	66	9.30177	13400	141	173	20
153	Non-septic shock	38.7	81	M	35.39	0.883378	231.821	22.1414	4600	155	171	20
167	Non-septic shock	40	65	M	1.06	16.9722	107	25.5	14900	143	167	20
192	Non-septic shock	38.2	85	F	20.5	2.48824	123.43	13.3	21600	147	181	21
223	Non-septic shock	36	74	M	14.2	2.62	511	40.3	18200	140.893	188.512	20
241	Non-septic shock	40	71	M	20.38	44.21	140	15.4245	8370	144.408	177.338	20
274	Non-septic shock	38.5	80	M	5.45	1.50675	404.003	16.2	2600	154	176	24
281	Non-septic shock	38.8	79	F	18.99	2.52689	122.66	24.1	24900	148	194	18
388	Non-septic shock	38.9	90	M	5.9	3.56	117.862	24.1	11100	144	191	23
411	Non-septic shock	37.2	77	F	12.32	2.11	443	22.5057	19000	179	195	30
430	Non-septic shock	38.5	85	M	8.76	1.57363	432.168	15.7	400	194	192	30
502	Non-septic shock	39.3	78	M	8.39	1.55105	418.896	16.2	2400	204	192	23
17	Non-septic shock	36.4	70	M	8.36	0.6	109	14.1	11300	162.17	198.372	20
23	Non-septic shock	36.3	82	M	9.42	11.0165	88.3864	17.81	11900	163.366	180.995	20
32	Non-septic shock	38.3	29	M	7.3	0.965832	88.3804	17.1	11900	159.009	188.361	22
63	Non-septic shock	39.6	62	F	8.58	12.4122	53	8.8	13370	169.734	179.989	19
109	Non-septic shock	36.7	91	F	16.36	1.25404	48.3077	105.877	21300	144.673	182.211	26
116	Non-septic shock	37.2	79	F	15.41	0.31	116.8	28.2233	10100	151.999	186.998	20
123	Non-septic shock	39.4	92	F	23.74	0.98	185	49.3	4960	148.545	168.689	22
127	Non-septic shock	38.3	75	F	9.66	1.20577	143	8.9	9700	132	169	22
133	Non-septic shock	38.9	78	M	9.51	2.47294	119.434	20.0649	22900	131	170	22
161	Non-septic shock	37.7	67	F	5.41	0.385215	121	9.8	6600	148	178	24
177	Non-septic shock	36.8	61	M	13.42	0.15	126.958	12.3	6900	138	181	24
180	Non-septic shock	35.7	86	F	14.48	17.1191	62	11.6	15100	158	180	19
191	Non-septic shock	41.3	62	F	13.75	27.63	144	4.14189	5600	171	193	26
200	Non-septic shock	39.5	61	F	29.3	1.53735	84.5754	20.4487	16500	148	184	20
210	Non-septic shock	40	53	M	1.34	15.9263	76	33.7	14100	141	170	20
238	Non-septic shock	38.4	80	F	27.87	0.2	40	9.9	18600	140	190	22
242	Non-septic shock	35.3	58	M	7.14	8.89403	208	18.2408	11900	141	168	19
317	Non-septic shock	39.6	61	F	12.24	1.03661	84.3908	16.5	11700	144	182	22
336	Non-septic shock	37.9	90	M	6.43	0.97503	87.385	7.8	8100	136	174	22
362	Non-septic shock	37.2	60	F	18.69	1.32022	71	6	9400	131	163	20
405	Non-septic shock	36.5	83	F	24.75	0.49	120.081	19.1	22800	153	195	26
463	Non-septic shock	36.4	79	F	7.64	1.35791	85.7723	6.13596	9300	133	176	18
504	Non-septic shock	39	23	M	11.14	0.28	127.431	16	8300	158	207	20
505	Non-septic shock	37.8	80	F	15.29	2.52662	120	9.6	24900	139	168	20
508	Non-septic shock	37.5	86	M	8.15	0.267332	128.244	10.5	7000	139	177	19
509	Non-septic shock	37.5	75	M	2.56	1.20657	139.858	12.4	9700	143	171	22
67	Non-septic shock	37.8	51	M	0.1	29.6086	72.3057	42.7759	12500	175.466	179.084	20
76	Non-septic shock	35.9	76	F	0.13	0.86482	244.912	19.6283	4500	149.438	168.178	20
105	Non-septic shock	36.9	59	M	0.09	1.20665	136.755	10.9192	9700	148.332	182.332	20
168	Non-septic shock	35.8	66	F	0.04	0.2588	128.468	19.1221	7000	136	163	21
212	Non-septic shock	35.8	55	M	0.32	0.507773	104.215	16.7852	7400	133	163	22
214	Non-septic shock	35.8	70	F	0.17	0.309063	127.628	19.3991	7100	143	166	21
286	Non-septic shock	36.9	84	F	0.44	1.37399	197.574	13.4	8700	137	163	20
295	Non-septic shock	36.7	65	M	0.06	1.30899	170.694	10.6	8600	142	167	20
298	Non-septic shock	35.4	64	F	0.03	0.928182	206.374	11.1144	4800	131	159	21
309	Non-septic shock	35.6	74	M	0.08	1.12774	268.609	5.5	4300	137	157	20
311	Non-septic shock	35.6	82	M	0.1	0.313742	124.979	12.3505	6800	138	164	22
323	Non-septic shock	35.8	69	M	0.04	0.908457	74.5424	19.6208	8000	133	157	22
339	Non-septic shock	35.5	59	F	0.02	0.710994	156.069	2.8	5700	135	160	22
353	Non-septic shock	35.7	59	M	0.04	0.277845	126.937	12.4	6900	141	159	22
355	Non-septic shock	36.9	60	F	0.05	1.05517	116.789	30.2	10100	138	160	20
375	Non-septic shock	35.4	32	F	0.25	0.947961	196.778	17	4900	135	167	20
383	Non-septic shock	35.2	88	M	0.12	1.30594	251.854	16.3	3500	140	169	20
384	Non-septic shock	35.5	76	F	0.4	1.19451	266.214	4.6	4000	141	170	20
64	Septic shock	35.6	86	M	3.25	11.8994	118	110.2	10800	160.679	193.651	28
175	Septic shock	39	77	F	1.21	30.6	74	42.7	12500	176	179	30
196	Septic shock	39.9	75	M	19.14	1.50228	70	22.9	16100	141	189	22
433	Septic shock	35.8	64	M	12.79	1.57322	242	56.4	17000	157	190	16
464	Septic shock	37.6	78	M	4.53	1.73	479	39.4	1600	155	165	20
499	Septic shock	38.9	82	F	9.99	1.50682	68.3958	30	15900	146	194	36
503	Septic shock	35.8	53	M	41.37	23.2	127	26.6	11300	163	201	19
510	Septic shock	38	74	M	11.0681	5.3982	148	24.3156	12140	149	177	24
512	Septic shock	38	74	M	11.0681	5.3982	148	24.3156	12140	149	177	24
513	Septic shock	38	74	M	11.0681	5.3982	148	24.3156	12140	149	177	24
38	Non-septic shock	38.2	45	F	31.48	2.77	197	12	24000	148.602	175.664	20
43	Non-septic shock	38.9	83	M	20.56	1.68	48.3076	108.6	21300	144.673	182.212	26
46	Non-septic shock	36	86	F	11.08	1.46	55.2352	9.6	13400	169.662	180.001	32
174	Non-septic shock	38.2	75	M	23.3	6.73	108.256	6.4	9100	139	189	19
186	Non-septic shock	37.7	92	M	32.11	14.7827	46	17.1	12900	154	197	19
222	Non-septic shock	38	90	M	2.92	1.02431	85.0843	20.3	11710	143	168	22
227	Non-septic shock	38	67	M	22.35	1.27027	254.831	9.5	3660	151.049	167.258	20
308	Non-septic shock	37.9	88	M	2.83	26.4458	66.7549	43.1	12600	146	182	22
492	Non-septic shock	35.8	82	M	7.15	15.9225	74	12.4	14100	153	173	20
495	Non-septic shock	38	96	M	1.09	0.05	73	11.9551	8700	136	168	20
36	Non-septic shock	37.2	46	F	11.32	11.898	114.166	8.8	10300	160.391	192.737	20
74	Non-septic shock	37.7	68	F	18.33	0.966393	88.3488	17.6663	11900	163.342	180.999	24
165	Non-septic shock	34.6	29	M	35.43	1.52995	92	19.2	16700	171	181	18
169	Non-septic shock	37.4	56	M	36.4	1.15	78	8.7	11600	157	182	19
184	Non-septic shock	40.8	65	F	17.43	4.56353	67.5965	28.1925	15800	156.525	184.951	20
226	Non-septic shock	37.7	60	F	19.79	1.45763	146	5.6	8900	132	172	20
272	Non-septic shock	39.4	60	M	17.31	2.51422	145.67	16.8487	25800	140	169	22
361	Non-septic shock	37.7	86	M	5.8	1.5714	191.96	35.9	16900	150.035	174	20
100	Non-septic shock	35.4	69	F	0.02	0.820053	167.794	21.6461	5400	147.712	169.164	21
206	Non-septic shock	35.7	66	M	0.06	1.12754	269.996	9.60982	4300	137	155	19
224	Non-septic shock	35.8	87	F	0.14	0.641674	91.8019	12.7	7600	145	162	23
293	Non-septic shock	35.4	80	F	0.07	0.747749	160.013	4.03077	5600	147.329	169.383	22
294	Non-septic shock	35.5	81	M	0.02	0.638895	148.308	7.6	5900	135	156	22
299	Non-septic shock	35.8	64	M	0.19	0.708053	85.6952	16.7574	7700	135	166	22
316	Non-septic shock	35.5	83	F	0.12	0.903461	219.12	5.4	4700	136	162	21
356	Non-septic shock	36.9	73	F	0.4	1.37491	196.852	10.5	8700	133	167	20
368	Non-septic shock	37.3	83	M	0.11	1.02941	84.7971	27.2	11700	141	175	21
400	Non-septic shock	35.4	80	M	0.06	0.494081	123.401	6.4	6300	139	169	22
