# Supplementary material for: Early Prediction of Septic Shock in Emergency Department Using Serum Metabolites
Source: J Am Soc Mass Spectrom. 2025 May 9;36(6):1264–76. doi: 10.1021/jasms.5c00009 (PMC12142664; doi:10.1021/jasms.5c00009)
Supplement: Supplementary file 3 [file js5c00009_si_003.xlsx]

## Sheet: 2892 features
Patient ID	Molecular Weight	113.059	234.147	149.069	159.126	164.068	243.026	125.095	245.174	638.567	741.53	267.176	208.052	199.096	197.116	182.073	195.075	688.551	136.108	547.364	487.293	232.179	164.084	179.095	133.074	147.105	205.145	158.106	280.022	150.079	636.297	385.049	346.153	276.097	325.21	210.1	209.105	205.131	201.031	194.131	272.011	212.116	283.032	194.094	186.02	230.109	274.081	192.115	173.105
	RT [min]	3.157	1.288	1.761	5.231	1.044	6.041	8.261	9.586	0.998	1.952	1.563	1.004	5.746	8.622	6.069	1.87	4.926	5.672	5.312	1.134	1.179	1.116	3.882	1.617	2.992	14.579	4.643	6.03	1.343	0.994	4.765	1.091	4.784	1.265	1.882	1.22	6.896	6.388	1.021	2.771	1.688	1.696	1.159	6.421	8.541	1.779	1.094	5.196
1	Non-septic shock	2.9688e+08	54587.4	53642.3	19057.6	20196.8	64171	1187.54	17710.9	40815.1	45481.2	171974	7882.32	8479.11	13301.9	235692	107680	47111.4	72896.6	32507.2	14421.4	60134.3	57618.5	4955.21	30507.9	12970.8	6155.21	32387.6	95374.4	2740.34	3002.73	721.926	13185.6	52764.3	106815	10614	19229.9	174948	26694.1	44154.1	83004.5	20042.3	18795.3	17639.2	60239.1	538.312	16475.4	28538.5	58018.5
2	Non-septic shock	1.79613e+08	45280.4	49481.6	12035.6	63535.1	37389.5	6193	20520.1	23820.8	9584.9	193742	23832	11749.5	11894.3	206716	85978	58216	88387.7	41533.4	99795.4	70683.2	35082	4054.4	108729	8526.22	12609.2	30170.7	54543.9	2503.04	13649.7	641.685	31894.9	46017	90209.8	15665.3	24180.3	344445	25474.2	37406	111724	90193.6	28350	33209.9	77622.6	499.599	28206.2	28114.4	14348.8
17	Non-septic shock	2.45616e+08	55041.3	35925.2	26750.6	31638.3	51417.9	2592.4	10767.8	38826.3	10847.1	164704	31392.8	9964.4	10414.8	240227	56254.8	50972.6	180973	46412.3	63165.8	56184.1	36895.5	5815.58	89061.2	17428.7	6632.39	42529.2	68825.1	2227.87	14135.4	842.046	13216.4	40840.5	71023.8	5641.76	21505.6	80660.5	31541.2	45005.1	102733	69728.4	70092	49549.6	50348.1	435.906	4386.71	28415	17887.3
23	Non-septic shock	2.14626e+08	37059.3	50546.1	6314.78	55400.9	78255.7	586.871	9852.15	64846.2	14414.4	189261	25199	6381.12	10266.1	244455	51813.1	88216.7	75891.7	28264	116435	41518.5	49114.6	5454.12	100926	11170.8	2207.92	36451.7	92046.8	3726.57	10311.4	1559.23	11896.8	45601.6	75920.8	8131.89	20061.1	67658.8	30659.6	24555.4	40310.7	8186.16	33726	31379.9	61220.1	372.657	10775.3	22814.6	14269.6
32	Non-septic shock	1.57945e+08	24829.5	293075	24817.4	55739.8	51886.8	1967.95	6544.06	43675.2	27529.1	84661.3	12267.9	13028.3	12861.7	213907	57296.8	64275.3	104345	108031	11343.8	37186.2	60585	11793.5	32836.9	22188.3	1582.24	50885.5	63696.3	1575.24	7913.85	938.478	8492.93	47685.5	11972.1	16860.3	25953.7	102098	58783.1	74856.4	80875	49669.8	48124.3	15940.4	84157.7	563.281	1941.71	23000.8	2979.31
42	Non-septic shock	1.84129e+08	19524.4	73638.9	1682.81	58220	75712.6	726.134	13240	13593.1	65544.4	95897	29858.9	10818.8	6575.05	233571	39079	38102.4	114629	57769.3	88435	114796	17462.7	7745.11	96445.9	4004.73	33696.1	39197.3	72441.9	2824.39	11470.6	1281.23	9185.19	54261.8	37265.3	16851.2	17911.5	64195.3	25107.2	37177.3	110976	12206.4	59860	38652.4	63778.7	423.521	4281.81	29715.4	18410.1
52	Non-septic shock	2.46184e+08	79323	22538.8	10642.1	40195.2	110112	951.245	10561.6	22828.6	11732.2	112753	8282.06	10598.9	23030.6	403038	62647.8	34848.3	118595	16911.9	8871.77	95396.4	53435.4	4672.31	51047	16632.7	1351.87	38248.6	135970	4956.16	6308.07	1178.36	62531.8	57153.7	102351	7762.23	23718.5	166469	30070.3	105005	125449	37474.4	45655.8	31633.9	81183.9	472.652	2068.12	37752.1	17696.5
61	Non-septic shock	1.66189e+08	62677.9	112382	6362.24	31692.8	71557.5	1303.39	64442.4	22833.2	15040.4	135954	9559.26	6703.06	11068.6	299894	36176.8	25761.1	361666	16924.6	13161.9	85687.7	57122	4160.01	31918.6	8763.2	31918.9	36660.1	89461	3877.08	5516.32	959.041	142573	46692.1	69473.4	34926.4	71038.3	610092	60599.1	69707.5	18661.6	10228.9	31553.9	38405.5	45485.1	353.84	8876.18	42839.8	18760.5
63	Non-septic shock	2.31472e+08	90780.5	18060.7	28892.1	53078.9	66396.4	2000.93	7818.57	62314.3	31597.7	209657	11847.2	8386.89	28557.8	252696	6882.29	75952.9	98916.7	31986.5	26595.1	149323	57403.8	7161.59	57224.4	15612.4	5379.24	44806.4	92707.5	1287.61	68325.9	1102.49	20732.2	45903	70011	10248.5	17812.9	309029	42538.5	71184.6	129504	26236.7	54683.1	16662.9	66059.4	650.361	989.636	22100.1	7929.47
67	Non-septic shock	2.33659e+08	99369	30305.2	34472.9	64647.5	93248.3	694.436	7154.37	68250.2	13455.3	290509	16959.4	12346.6	16666.2	290158	51669.7	56614.2	63635.2	89640.9	17679.4	162452	42512.1	6694.32	72074.2	35282.8	4088.88	33003.2	104473	1628.14	56723.5	1142.8	15086.8	48014.2	140217	6199.82	22996.5	228556	34909.4	78450.7	137118	40286.8	43243.1	20256.6	79842.7	1161.9	5855.18	26671.3	18175.5
76	Non-septic shock	2.11819e+08	56521.4	29330.2	7749.22	43189.6	64561.7	4350.55	6797.71	69672.8	43719	161316	9913.88	11596.2	26287.3	285388	77531.7	75049.7	56949.6	32452.9	10055.6	123763	71701.5	4822.09	20664.4	15801.6	1313.09	53251.3	93915.7	1352.59	115698	1236.7	6330.63	60911.1	85994.9	4049.37	22766	142501	43443	46218.5	122976	20028.5	53994.9	24229	66468.8	2255.48	12955.9	45428.9	15637.5
97	Non-septic shock	5.20051e+08	62365.3	75036.9	3882.17	19732.6	37428	6162.76	33647.8	25137.9	10893	98136.5	6955	95970.2	26990.2	134631	102384	28362.2	307242	15379.6	5762.94	68579	45711.2	6400.52	16010.3	215751	23973.5	21305.3	32712.3	24554.2	4562.11	783.163	3944.49	40765.2	44785.3	16343.6	33812	16867.5	43089	36957.5	22167.3	26077.6	20890.4	30835.9	42565.5	630.691	13924.7	22949.9	8749.75
105	Non-septic shock	2.3726e+08	50685.7	38167.7	15740.4	108102	57263.7	542.146	7518.08	34930.5	14522	155882	77306.2	5806.52	5189.02	276320	77219.9	20149	122900	21694.5	113211	32388.9	33075.6	4551.77	33836.3	11302.5	7148.54	40085.1	101700	3132.17	14002.3	1104.6	6968.99	61162.6	101970	8260.5	18880.8	147759	23133	17055	85800.8	17061	40008.1	54459	69676.7	1220.07	27290	22471.3	8000.91
109	Non-septic shock	2.71094e+08	43157.2	34557.9	6305.14	31285.2	74909.8	41196.8	19533.5	59934.6	30815.4	118984	16852.9	32827.9	7913.47	268135	31128	42556	178893	43612.9	18888.7	52680.8	72297.3	6818.74	6590.35	6486.32	20732.2	18583	54250.8	2905.88	3582.5	980.89	9657.05	50734.5	53071	21619.4	31740.9	81842.7	61104.5	60953.7	64720.1	84136.1	33492	25487.4	74065.7	623.779	1397.16	39087.4	16041.3
116	Non-septic shock	3.22213e+08	80084	30030.7	3593.55	20137.1	71964.7	890.826	22650.4	59696.2	14095.1	203550	6034.85	7983.66	12783.8	228235	44101.5	30755	101581	25476	11090.7	77720.8	61469.1	5006.69	23338.8	16708.3	7810.84	41387.1	89828.4	8122.83	4659.72	1203.7	6280.07	57141	125525	9518.04	9282.84	233579	29333.9	59075	66497.1	15268	35791.4	26775.2	64922	359.923	9616.42	45885.6	1814.73
123	Non-septic shock	1.85581e+08	61019.4	72496.6	21546.5	49424.6	65303.5	1523.08	11379.9	29534.4	26931.7	226552	10580.2	10095.1	16977.2	219148	30956.4	66123.8	334467	15003	46310.8	60957.8	66581	7741.31	24152.7	10939.3	3599.2	53681.3	82199.3	5318.51	51799.9	1188.4	75937.4	48970.5	139971	6747.45	14896	173555	51967.6	54967.8	107807	84567.4	25044.2	19230.7	87183	387.789	8189.85	23114.4	15730.5
126	Non-septic shock	2.65781e+08	49780.7	50688.1	11514.2	54058.2	47782.5	14425.7	18094.3	26780.8	19164.4	156539	29707.8	11521.7	11196.7	164344	22861.2	52837.6	140142	20549.9	80531.1	30553.5	31197.7	2995.05	24098.3	6697.52	16183	33849.6	59068.6	2931.57	9433	893.077	4885.5	39105.9	87016.7	26677.4	13416	117586	38083.6	23537.1	58350.7	11239.7	19578.8	37587.7	47729.4	993.951	3148.52	18462	16373.3
127	Non-septic shock	1.71964e+08	62419.9	58514.1	10314.8	16384.3	69513	914.745	14298.3	24789.6	23849.4	170209	8858.9	9085.1	13203.3	214307	27413.5	41722.4	431357	44844.1	18372.8	51159.6	38567.4	6203.01	11893.8	4107.11	5960.78	32272.1	99331.8	4742.67	3990.82	946.155	40810.8	43598	90043.2	15851	17936.3	88273.8	91972.4	61279	105695	25667.1	45170.1	12881.7	71016.5	304.88	3439.82	21805.4	15282.3
133	Non-septic shock	3.15627e+08	62830.6	54043.1	21267.9	26012.2	57986.9	6035.39	8995.31	12794.4	10167.1	171471	8971.65	7344.54	13814.9	243826	62371.2	83278.8	146978	39118.6	16789.5	91338.7	53075.8	5553.74	43460.9	628975	3166.99	51240.3	87496.9	7756.38	19691.8	1265.49	30390.2	59215.3	65097.7	6780.65	14509.6	249128	31399.3	88748.8	72955.9	48610.7	52992.7	22951.7	97262.5	369.988	8663.9	37415.5	14224.1
145	Non-septic shock	4.44975e+08	51990.8	57314.8	4789.94	10644	59346.6	8401.2	34430.4	55286.6	19156.3	145620	21701.5	19287.5	18209.6	220748	21934.2	56518.1	239079	16958.4	4165.7	38960.3	43383.4	6707.99	18697	18071.6	25108	10981.9	73270.8	28390.1	24140.2	898.533	3545.46	21758.4	58471.2	27409.5	24250.8	188168	13769.6	23865.5	3538.61	28510.5	17629.6	33188.9	20936.8	50115.5	2702.77	28512.1	35115.7
151	Non-septic shock	2.768e+08	32905.5	25558.3	29993.8	31242.4	71056	37299.6	8676.22	41247	12552.9	105392	18749.7	19904.7	11540.9	241842	37116.8	65423.7	267579	37750.9	9086.55	83744.2	31839.3	11057.5	6890.09	153163	901.774	42132.1	96094.1	6547.08	10930.5	1101.01	22832	51158.1	27577.9	10180.4	15199.9	144319	36335	54278	83443.8	107749	64975.4	20395.2	76209.5	576.068	5900.82	32277.4	12464.1
153	Non-septic shock	3.78872e+08	55472.7	21887.3	23942.4	37039.2	52843.8	11323.3	22192.3	23109.3	13439.4	84849.4	33359.7	21377.6	24741.2	210234	36809.8	23608.2	184929	12167.5	15596.4	46362.9	31955.2	4688.02	2992.9	11931.5	9755.03	17832.9	68705.2	8050.57	69627.1	767.578	44491.5	38017.6	42167.5	172972	20905.6	163515	37353.7	45201.3	39113.1	86282	34817.6	28130.9	33402.8	292.384	5397.78	27808.8	4269.83
161	Non-septic shock	2.61664e+08	40349.6	86583.3	12842.8	26364.2	34005.5	25159.2	28837.4	54723	19250.8	121659	20879.8	48398.8	29871.6	217709	83424.7	70871.5	187117	20495.8	14330.8	68313.3	89329.1	32773.9	18322.4	767553	29869.7	21725.3	45016.1	34017.7	74986.9	1363.66	26427.7	69359.6	48177.4	38198.5	24768.1	235788	92113.2	67602.7	98563.9	68838.8	16865.9	44027.1	47336.2	85145.5	48216	33338.4	9942.97
167	Non-septic shock	2.38638e+08	88295.9	32066.7	13133.5	76363.3	84071.6	17093.4	7447.41	42075.2	26512.4	200433	17505.3	15346.3	9752.73	257540	1616.54	66896.5	1.03483e+06	77193	44526.8	86854.4	48342.6	5618.33	19623.2	13780.9	1270.71	68183.6	96427.1	6667.63	4885.28	1433.67	84126.6	61142.2	102389	46649	21634	217192	39504.5	115411	147867	132922	66987.5	22183.9	85775.6	1005.64	1228.05	42613.4	16927.4
168	Non-septic shock	1.51374e+08	54119.7	15408	7529	63769.3	65403.3	6082.08	5739.71	22352.8	34050.9	138127	27932.4	9460.43	5900.84	253523	11919.1	92907.7	93293	72543.2	126610	31547.9	46312.8	3417.13	170717	628253	3717.13	60164.1	73301.8	3425.14	12477.9	1384.66	7979.62	36197.8	57917.4	10103.7	26210.4	279573	40644.6	43101.8	141366	98008.4	55407.5	39672.4	48274.6	609.483	2436.6	29042.4	12119
177	Non-septic shock	2.00969e+08	61935.1	45535.7	13389.9	43444.9	62447.7	7062.59	25232.8	74978	17708.4	122854	8689.2	15609.1	10245.6	225803	97307.9	84606	228746	60805.9	12430.2	137552	49579.8	4865	38889.6	16922.7	5446.78	59412.9	71690.7	1849.29	85826.8	1391.32	7789.31	68761.4	57450.6	6693.71	13955.7	237096	48886	79628.5	76308.7	20283.6	24571.1	24458.8	91393.3	982.35	36811.4	19265.5	1496.23
180	Non-septic shock	3.07397e+08	46204.8	21774.1	7612.24	70178.2	79929.5	9501.55	17457.6	30297.5	15022.5	108557	8733.2	9677.47	8996.8	268274	62731.1	57349.9	178423	22393.5	7205.52	102647	32625.7	5543.33	31912	7209.55	26721.6	39202.3	95071.7	10359.1	179289	1465.9	21371.2	86063.3	44066.2	22670	13479.8	121555	18798.7	45305.1	97464.2	22445.4	6757.57	13561.1	57034.4	356.851	22334.4	12305	12813.9
191	Non-septic shock	2.26799e+08	33072.1	57548.7	9150.38	46862.4	67201	57917.3	9865.62	38314.7	13447.6	106542	12981.2	59988	14434.3	232958	25630.4	80281.9	872807	60514.3	18261.6	79207.4	119123	8863.67	27996	11766.2	2188.29	38231.1	80274.7	2199.21	217898	1231.08	68658.6	73895.1	48229.2	15371.7	20895.5	59364.8	218260	88450.9	99338.2	74805.6	41440.2	33026.4	60848.4	785.055	6004.43	35168	15332.7
192	Non-septic shock	2.11661e+08	85810	20759.4	77713.7	22706.2	81180.8	16954.7	9303.35	34250.6	16753	87669.9	7906.51	9071.5	10265	245009	101813	56526.3	149208	37595.3	23530.4	93006.1	57570.2	8210.81	46061.7	8312.24	2652.94	47115.1	89572	6794.27	62081.6	1130.85	35581.2	54147.8	55662.6	8285.87	33233.1	193800	124971	103402	84816.4	91347.7	20459.1	32628.9	70686	360.794	12076	41915.1	11624.7
200	Non-septic shock	2.57119e+08	40221.9	24247	45407.9	17085.6	65793.8	1558.03	8709.69	49065.4	11019.3	73030.8	6262.56	7545.8	21767	262298	17193.8	110683	58938.5	54927.5	10025	249166	65381.6	6492.48	121673	1.95824e+06	873.572	31555.6	102977	3704.13	60755.6	1076.33	10013.4	31253.3	23407.7	13161.6	29520.3	144149	67708.9	79098.6	115142	22224.9	43116.3	50575.5	75916.2	378.805	1087.57	36246.3	16222.8
210	Non-septic shock	2.16559e+08	49017.3	36868	7887.21	65458.2	91409.9	11394.2	19023.8	28117.9	14163.3	1786.38	26478.6	12035.7	10336	193523	36051.8	44631.1	476469	36990.7	96277.3	21151.7	36657	5120.47	38633.1	5.75577e+06	8841.68	43671.5	122046	4608.02	9398.8	1050.75	8113.79	50548	14020.5	38005.8	24317.5	164068	42154.5	31845.3	134618	57528.7	33399.9	41416	70251.5	341.001	6625.89	27481.5	16657.3
212	Non-septic shock	1.99508e+08	32225.3	39929.6	14771.7	17294.5	59812.2	604.373	4895.12	68141.9	56303.7	3782.86	6473.56	11734.5	9416.82	208047	37922.3	39890.6	87010	56334.9	8610.1	61891	44828.6	7886.09	66599.9	11486.5	4723.43	49667.3	79847.4	7327.23	66929.1	1195.19	3675.52	48683.8	8142.75	6172.69	19612.5	64605.5	39575.6	88968.7	71121.4	66445.7	50416.7	19190.2	41351.2	401.856	3589.2	33718.4	5135.32
214	Non-septic shock	2.22971e+08	28426.4	12615.5	8744.48	25538.6	93776.4	110823	5376.37	63042.7	20186.1	2095.36	100714	43796.5	6848.34	291266	24343.4	76382.3	97749.7	62232.3	7393.75	37696.8	21980.9	9719.06	11227.6	10632.3	957.275	55947.7	112560	10415.7	197777	1138.76	5038.29	53304.3	4563.41	10327.4	12440.8	254815	47112.7	87608.1	104556	58794.1	61358.6	20087	72603.3	425.553	943.35	27717.5	19924.9
223	Non-septic shock	2.477e+08	32410.3	72502.1	8384.02	13178.8	70474.7	19489.7	37761.1	19333.4	4167.53	1317.3	44065.2	19918.9	9132.35	256244	34143.3	30958.6	790328	22871.5	4225.37	104101	29144.8	7916.45	80859.4	8388.67	17700.6	16970.9	88096	11549.5	39285.2	975.17	92565.1	52899.8	5360.31	26285.7	23165.5	392365	39686.2	33277.9	42780.2	18582.9	33152.1	42713.7	26536.9	570.143	9095.89	23574.4	13640.9
238	Non-septic shock	2.24163e+08	28558.2	26755.3	18758.1	30951.5	58529.3	5454.13	8396.22	81199.9	18932.2	2412.33	10119.3	10062.5	10414	243331	79410.1	107970	432659	85096.9	5776.09	50858.6	50873.7	4231.63	11814.6	15791.5	1083.18	68894.7	96540.4	1505.49	179986	1316.32	36085.3	61723.2	7285.55	489880	31872.7	163158	71655.4	40124.6	139566	57175.4	41839.1	10557.3	88226.1	551.771	11911	32449	19660.4
241	Non-septic shock	6.02908e+08	18808.5	67221.6	28901.3	12375.9	35903	3282.65	26645.8	45064.4	25723.3	2047.86	67631.8	23935.7	6255.83	140010	54621.6	28450.8	228403	15612.1	6191.57	36708.7	34344.9	12933.1	78072	37117.4	15526	16491.7	46846.6	55459	24828.2	649.816	31468.3	34143	5330.49	71551	17821.7	3033.55	22650.4	39849	60269.3	7521.52	18056.4	39483.9	40425.9	701.384	7531.32	37573.2	17731.5
242	Non-septic shock	2.06566e+08	29438.2	34094.7	72556.3	32766.3	79109	4966.17	6230.64	47106.1	16093.2	3459.74	12790.6	7764.09	6003.1	105993	133103	48742.6	105730	39975.1	5952.89	63238	48958.7	6521.66	21408.2	11919.9	1038.51	58057.8	109768	4352.81	164862	1316.94	26599.2	82672.3	5063.57	20434.9	13272.7	158820	53433.9	114161	150243	55631.7	27281.8	14871.7	79094.6	611.363	28143	31356	16306.9
274	Non-septic shock	4.40924e+08	27753.6	31453.3	2261.41	9148.48	38703.6	6900.23	23851.3	52631.7	18166.5	1998.26	6624.47	24786.1	20406.2	155268	37156.5	44834.8	226068	40186.8	6623.18	147527	54832.8	4133.49	76693.2	9479.2	9781.84	25354	51705.1	19081.6	41939.5	958.021	20012.8	38202.9	6968.31	41258.7	25779.2	218949	30584.6	63108.4	77431.4	34626.1	28151.4	37235.2	52178.8	324.404	1012.45	32074.4	5738.1
281	Non-septic shock	2.42768e+08	39524.5	76334.2	7600.7	48835.9	101044	821.185	13244.1	57200.6	43792.2	2785.8	38262.1	8681.55	13267.7	381975	64229.7	48827.7	77757.8	41063.5	10873	75352.2	58360.2	9923.68	11184	17381.2	4228.22	38099.5	136420	2203.41	229174	1225.08	77812.1	72334.1	9834.61	15326.3	47599.7	78230.1	49729.7	140423	154924	38133.4	30459.6	24558.3	86134.4	1601.24	6246.19	84458.2	19217.8
286	Non-septic shock	2.59601e+08	111386	54043.5	940.081	32922	80256.5	4559.2	13333.3	78137.1	33446.2	76756.8	11271.8	12579.6	12797.7	308327	104376	60017.8	72441.6	71800.6	27503.8	40464	42408	6004.1	8353.96	12623.3	7140.15	27608.6	106921	2390	63007.9	1132.86	4646.38	78595.9	32219	9002.77	20342.1	73818.4	45839.9	84312.3	142704	85623.3	17165.9	20181.8	74864.5	465.917	5917.79	23796	18889.9
295	Non-septic shock	2.35281e+08	69569.2	27250.5	10280.2	25808.6	64364	19755	9059.53	24681.9	18022.7	63183	24671.7	12671.7	11648.7	255367	107871	72152.2	72666.4	61451.8	10173.8	45480.1	51960.4	3065.51	18774.4	9476.4	7973.33	28963.6	86090.4	4908.03	106826	1232.69	14967.2	80956.8	29068.1	9513.79	11865.4	69080.6	49885.8	92916.2	118436	56206.5	21572.3	23489.8	58657.5	885.649	58877.6	21287.9	14315.2
298	Non-septic shock	1.54763e+08	33983.9	101325	1964.6	16793.3	84028.4	590.702	5260.63	57700.6	36451.6	49185.8	8240.14	8009.41	11216.7	289510	74354	54260.1	40815.2	61914.2	10868.4	43904.4	54504.6	4657.48	57089.7	1830.02	3605.91	35544.1	106326	5311.28	46042.6	1130.7	10000.5	54075	21931.5	15903.4	18788.4	38386.7	27298.3	105857	91208.8	37844	25492.1	10579.4	80638.5	403.404	9432.73	34992.6	18520.6
309	Non-septic shock	4.91543e+08	46046.1	31187.3	23711.5	21811.7	65934	35994.6	27514.5	14796.3	59027.7	36174.3	41793.8	24780	13238.6	234007	38054.8	61003.1	129161	16828.9	8221.35	24445.9	54938.6	7323.22	15800	9609.84	21051.2	19463.7	85888.8	21770	51194.4	701.36	4660.46	36397.7	12495.5	25987.1	11976.5	57404.4	32788.2	41509	52158.6	119068	26900.1	17516.7	44036.4	26707.3	4358.14	31745.9	7705.51
311	Non-septic shock	1.52812e+08	46118.9	28640.7	7305.43	21361	61074.8	2426.63	5381.15	100097	40655.2	66539	10461.6	12028.9	6298.75	247990	89612.2	62280.7	58645.6	89605.2	8842.19	53734.6	45965.6	4681.12	52428.8	11130.3	886.053	47283	94354	3800.69	62035	1023.86	7252.94	48482.2	22534.1	8788.49	17793.6	152897	65146.7	48050.4	62887.4	20993.1	21942.3	14525.7	50590.5	420.209	8758.63	23750.6	7709.9
317	Non-septic shock	2.43044e+08	67124.4	77219.5	22359.2	45373.3	82303.9	1175.53	9156.12	15905.6	20531.3	63267.3	13777	8332.88	4219.7	293466	47050.7	70088.7	135588	41395.1	8767.06	35936.8	32224.3	7431.14	9460.26	11717.9	1121.45	44253.9	120613	2341.91	179959	1115.22	40119.3	56803.3	21484	8878.11	13941.7	67536.4	75648.4	117658	111741	63422.2	33283.4	12945.1	98437.7	403.507	3343.52	47058.1	2765.31
323	Non-septic shock	1.83651e+08	51420.8	24161.8	7942.51	19431.1	67041.5	3343.55	5857.38	77282.3	31011.3	66062.9	14391.7	9285.73	4352.37	208859	64882	39580.8	74143.9	46690.7	15361.1	136344	99210.7	5674.43	53718.7	11377.1	2388.37	62783.2	89362	3036.37	64874.1	985.098	9577.7	46132.5	30366.6	8584.88	29298.1	232779	25570.5	75814.1	93022.6	26543.1	21120.9	22044.6	47555.4	309.549	6116.1	36583.7	11651.3
336	Non-septic shock	2.70538e+08	57331.5	32265	4791.83	38322	63941.2	4345.02	14542	24544.6	7513.6	41602.6	21118.1	8004.74	2591.35	216040	43782	21933.5	124746	23601.2	16323.6	109181	35172.3	5013.21	32083.3	8092.49	3717.45	41207.6	96298.5	12685.8	50436.1	794.439	12096.7	36806.7	25224.5	9758.83	27101.4	698592	42199.3	44910.6	65962.9	30235.8	28128.5	19264.4	52755.4	275.153	8090.86	40829.5	12435
339	Non-septic shock	2.01944e+08	83702.2	106756	2548.8	45302.4	73735.7	702.365	7729.11	114298	129231	71342.4	17980.3	9803.81	3471.61	237537	59651.1	119327	203263	58244	9431.5	111938	88153.4	3777.39	10448.4	14155.3	2846.46	41231.8	132539	4219.91	203676	1129.35	144505	51520.7	26681.5	12573.1	20646.1	164332	41337.1	85156.2	65830.3	15346.5	19088.9	20743.3	73924	6863.33	5198.13	62050.1	15989.6
353	Non-septic shock	2.37836e+08	80706.8	69689.1	40765	33291.7	60377.9	3387.01	11407.1	31633.6	27108.2	49896.4	13308.7	10580.5	17395.4	168863	88941.2	34367.4	53795.2	45835	16663.4	56749.7	29669.7	2757.37	48959.1	13076.3	1562.67	37801.4	81689.4	5630.95	302750	1075.39	9787.38	51554.1	23345.9	10216.4	10153.9	36687.8	38752.6	95763.9	113826	85373.2	20252.8	12925.8	64958.9	375.868	9581.77	26069.9	15509.5
355	Non-septic shock	1.56594e+08	51927.8	74619.4	11889.1	27528.9	63976.1	15001.6	6361.94	33797.2	50012.5	53933.6	8599.55	12085.1	17353.7	696561	60898.2	98808.5	2.25629e+06	85612.8	8279.71	86661.1	54456.5	5530.01	78392.5	11405.9	2237.78	44750.9	77196.4	4993.29	42289.2	1173.79	5574.93	65475.4	25619.8	12714.3	22751.6	119261	24844.8	58664.1	90663.9	43284	15359	23947.6	58579.8	374.61	63350.1	46876.7	35624.1
362	Non-septic shock	1.50156e+08	67609.4	27050.1	2501.17	26616.5	81699.2	970.575	10800.2	5548.78	3698.04	36692.9	15303.1	12062.7	6249.79	277464	58218.6	60625	55646.2	40014.8	23853.9	190757	51984.9	4679.57	97382.4	11503.1	1558.85	33169.6	45671.9	6881.2	47233.1	967.051	9570.47	44586.1	19664.2	11823.6	34258.6	57047.5	41685.2	61683.9	83450.6	22611.4	14994.2	21165.8	52301.7	351.968	30355	16225.5	15312.8
375	Non-septic shock	1.64803e+08	62516.8	34988.2	9610.32	53127.5	85987.4	2027.51	6430.25	45779.8	4023.4	63052.7	16670.6	16556.5	7415.11	291492	111701	68160.5	43426.6	59921.9	15107.4	54772.6	37878.7	5708.72	14671.2	19703.2	992.267	24683.7	140472	1611.75	209804	1178.28	5760.76	73176.2	18049	18320.8	6664.31	212779	29489.7	89371.9	158109	29936.3	27414.4	13607	99903.5	424.037	26175.9	40676.3	4488.42
383	Non-septic shock	1.8198e+08	80004.9	87748.2	17457.2	34331.5	49300.6	12169.9	7285.16	41468.3	27569.4	52221.2	11917.1	9116.46	5726.27	187259	65287	69667.4	33262.1	83310.5	22179.5	140098	52697.5	9231.12	58735.4	2544.85	2332.8	39994	55171.3	2364.45	96229.9	9549.25	36781.9	44665	22102.3	11731.8	32358.1	323471	30714.9	82346	103938	50610.5	18656.2	12610.5	28261.2	315.814	13110.9	25260.2	17566.5
384	Non-septic shock	4.62007e+08	32211.8	155265	9858.68	10000.2	66410.8	30686.5	38298	45597.1	23080.3	19894	7214.86	54724.9	52208.8	257785	50961.6	67540.7	122676	35920.3	9948.09	69731.5	52783.3	11606.3	16933	6003.94	42502.8	18434.6	83803.5	77060	39118.8	616.046	2567.97	23198.1	10753.5	82980.8	27153.5	27591.5	10480.4	23247.7	22848.9	27272	13347.7	44643.2	20527.8	28109.4	10129.3	33389	21156.5
388	Non-septic shock	2.73011e+08	55698.2	110738	5129.26	31466.9	61810.8	643.874	16866	77332.2	40027.3	42724.5	10514.6	8289.65	498.865	238751	88037.1	70619.2	187270	58430.5	12804.3	26379.1	52459.7	3347.93	9042.63	12561.1	11719	36694.9	82615.8	10448.7	37680.9	1262.07	13600.4	74122.8	21280.5	7860.97	6370.76	157820	44140.9	51979.8	94821.3	15449.7	11078.9	11434.1	70568.3	336.001	32147.7	35710.4	18075.2
405	Non-septic shock	2.58179e+08	90875.2	42654.7	39468.6	75433.8	96130.6	12714.7	10126.1	45052.7	23129.1	48596.2	35076.2	22850.7	8598.05	327532	37296.2	45655.1	84264.2	37841.7	15725.5	62782.4	46631.7	94312.6	7053.8	2.97458e+06	1170.18	31011.8	124542	6973.64	232423	981.166	13301.5	55564.2	22147.5	389849	21631.3	110410	69373	76317.8	138163	81649.5	39254.2	18455.4	78034	405.792	3121.6	17371.9	16689.8
411	Non-septic shock	2.29512e+08	33022.1	104680	2592.16	43334.1	72320	640.24	26152.8	57681.1	47131.1	19141.9	17521.3	11819.6	4544	284507	72093.2	29571.7	1.02375e+06	21229.5	8751.68	142309	38540.7	5997.94	7556.48	13496.9	5710.99	43185.1	93090.3	2826.07	30687.3	1306.16	17544.8	67120.3	14588.4	28324.5	12713.5	219559	56857.8	28516.6	88499.2	14111.4	36020.1	19566.2	73138	666.053	7571.57	24478.6	19490.5
430	Non-septic shock	1.84461e+08	73057.2	63516.4	25746.4	35087.5	107921	35655.6	7795.47	75874	40460	53067.4	11107.5	14284	18717.6	383015	20931.5	108097	67033.1	99874	10074.2	55744.4	24128.6	5095.71	21329.4	13438.1	1034.24	40005	157535	5402.27	170509	1114.89	5245.2	41333.8	30727.1	8909.76	10503.7	160066	82165.3	106582	178548	73541	48990.3	8950.68	97698.2	989.482	3295.93	40076.7	16410.5
463	Non-septic shock	2.23174e+08	43022.6	30533.9	9160.06	43120.7	76525.8	54129	11791.3	25342.7	6114.79	52360.5	10133.3	20666.1	6371.36	92801.2	96074.7	58461.9	81348.5	70228.6	4434.49	50484.6	34657.7	6393.09	48608.9	15605.6	2940.09	49608.2	88084	2091.51	83385.5	1129.52	11275.5	61987.8	21284.3	18830.4	9088.3	103820	54749.5	47381.8	69180.6	56664.6	46051.9	10417.5	69378.2	370.653	25493.2	15815.8	18185.6
502	Non-septic shock	2.32503e+08	75030.6	31740.5	9655.15	17911.3	56866.6	26793.3	13324	35660.1	7938.32	43448.3	10489.2	23143	5702.08	215195	71256.1	51430.2	515851	26884.2	10965.1	49943.9	31975.7	7711.68	5296.73	16325.2	3164.55	54276.9	69912.9	6741.14	29125.3	1035.88	33238.4	46576.7	20600.1	27968.4	15606.7	122777	27416.7	55786.5	123493	78075.5	66782.2	19033.5	58780.9	3819.49	7953.78	25035.1	16853.6
504	Non-septic shock	2.40704e+08	58061.8	45994.3	2503.36	12060.5	69714.5	13566.3	8000.46	20285.7	36610.1	36823	10827.1	7510.19	4108.71	217477	28417.2	39456.3	167725	34266.1	3677.63	64016.5	26697.2	4144.25	87324.4	9344.72	1392.45	39711.3	38834.2	6649.26	74642.6	1026.88	10173.2	35293.5	22452.7	12776.7	19716.5	103735	20586.6	109353	103064	47593.1	34646.9	8332.95	73425.3	670.214	2040.28	34476.1	15765.8
505	Non-septic shock	1.73273e+08	61128.1	29402.7	25359.7	22953.3	83887.7	3730.55	8953.7	15388.8	15495.9	33411.4	9352.64	10617.1	4556.14	275141	14813	47365.7	73165.5	23589.9	10251.9	55550.5	65015	6253.15	47176.5	14246.2	1024.87	30976.2	111505	2500.11	53320.7	1077.15	9818.16	43123.2	21642	11427.9	16425.1	57688.2	34976.1	43887.4	89966.5	55861.7	1833.19	11733.2	77432.9	1025.48	864.132	27890.9	22230.1
508	Non-septic shock	2.04463e+08	59980.3	57363.4	5225.72	92378.2	61595.6	1056.52	12264.7	13053.9	33038.4	34079.2	29458.3	11280.2	20518.4	225902	38593.3	34209.6	135309	17720.7	145343	41265.3	37707.8	6565.23	60701.5	17234.8	9662.41	15526.6	87925.3	5258.96	15298.3	1097.35	7699.82	36258.5	19926.4	62889.5	25066.4	88124.4	42323.4	29013.7	48879.8	32200.2	45169.1	38305.3	68344.2	318.739	5812.9	28856.9	17995.9
509	Non-septic shock	1.93762e+08	61742.8	34648.4	6355.21	35582	86603.3	2313.55	11416	78086.2	37222.1	29113.5	10987.4	10441.2	5422.41	370025	32287.9	96757.9	111241	56500.2	15533.2	40194.4	92124.7	3962.04	14214.6	12924.9	2254.26	17903.8	127418	3535.38	18382.3	1182.16	26187.7	40361.4	16166.1	10216.5	22730.3	131186	37254.6	111927	121528	32861.9	37246.4	13198	75772.2	340.41	11634.3	42442.4	18000.1
4	Septic shock	3.58022e+08	41905.8	95136.8	13553.9	24331.8	47059.6	553.83	57248.9	41338.1	23838	147994	59207.9	11775.9	10035.6	183210	21361.5	29558.3	438604	38463.6	9770.53	65697.5	44414.2	9602.62	60301.5	16444.1	41633.5	24208.6	49202	4883.97	5066.59	475.118	14892.3	33267.7	76358.3	16597.6	19859.9	65031.4	24371	48553.6	4688.16	25695.5	14147.9	23068	38700.3	459.498	3617.43	34848.6	13882.1
70	Septic shock	2.01153e+08	35325.5	20916.7	7480.68	53184.8	52298.6	11223.4	14889.6	8825.73	8611.8	115550	18413.9	11636.2	7266.42	162257	2416.31	52939.3	190377	25054.7	61796.6	56118.8	33695	6475.2	57007.8	6312.77	13517.9	37473.5	64981.6	4147.38	10811.9	1571.76	26639.8	26187.4	66901.6	16254.9	19114.4	315404	47565.6	17827.8	34163.6	14074.2	9147.09	43686	32292.8	272.554	869.279	18711.1	42483.6
79	Septic shock	3.02673e+08	56817	65604.3	6280.39	46111.3	56810	820.08	16918.1	19965.5	22420.7	121557	11514.6	6452.4	3915.86	205038	66727.6	46136.8	276517	19975.8	8194.23	149809	49406.4	6971.65	31197.1	17273.4	6542.35	38907.1	47510	4548.66	4929.81	22927.5	23876.5	43264.9	67261	19142.9	34933.3	213430	35667.1	35319.6	85077.4	11598.2	35291.9	13068.1	70114.8	732.029	10521.8	30839.4	15129.1
80	Septic shock	2.59807e+08	74024.8	63010.9	8329.42	39138.6	78625.3	42727.3	12235.5	14314.8	37811.4	153342	13349.9	35671.9	72882.7	245287	43374.5	57243.2	527265	34020.5	30719	115312	84550.1	7240.59	33020.3	3055.42	3714.28	23049.2	103984	7254.96	76872.2	6777.28	27278.1	43721.7	68802.9	18046	29460.4	111381	74027.3	105642	124093	28146.5	73825.9	29728.2	88063.6	1216.06	6077.09	27866.2	17567.6
155	Septic shock	2.79856e+08	83771.1	84859.6	1818.15	34854.4	74474.8	1639.6	13134.7	41094.1	8138.9	147696	23076.6	9787.55	10193.3	269352	66606.8	77783	145854	27335.8	11332.2	86341.1	60448.7	6049.18	14507.3	15173.4	5058.94	61317.6	125745	7033.59	20182.1	1523.39	25414.3	75067.9	77322.3	6380.41	25222.5	150917	31047.7	95029.5	102179	52084.4	62224.7	42497.5	76849.6	670.801	3762.33	30893.7	1640.05
162	Septic shock	6.36995e+08	30183.6	83791.1	12845.7	10362.1	38346.1	25027.3	34368	21786.8	7958.83	77645.7	28668.4	303094	15199.3	122682	46100.9	26424.2	367779	14166.8	13349.8	93751.8	47768.3	11216	20638.5	13799.1	25268.2	8009.4	43254.4	95851.7	2748.72	650.45	43346.7	30328.5	37805.6	45821.4	25462.8	39557.8	27868	68059.8	20603.6	24386.6	12968.7	36586.3	35260.3	765.88	14550.8	47885.4	9503.13
166	Septic shock	2.70329e+08	80686.8	150212	7621.97	54652	59034.4	1947.35	19547.9	86054.9	19761.1	195077	12262.8	9481.91	9430.16	236487	36878	65021.6	617266	47422.8	39992.7	124142	105753	7057.97	51383.7	12445.6	6969.42	25046.4	79685.8	2264.84	80291.3	1331.91	41920	52164.5	100162	13336.5	22613.3	310906	59571.5	91712.4	123023	68393.7	47032.1	17867.5	95283	476.313	6731.39	58373.1	14340.4
172	Septic shock	3.22441e+08	49731.2	61377.9	5338.45	66164.5	48833.9	2267.83	28479.8	31279.2	13131.5	98299.9	45848.1	9833.04	4386.9	212160	54447.6	26436.8	405970	27911.6	81613.9	19041.7	38101.8	4672.9	23024.5	9048.73	24277.3	24963.8	54011.7	7320.76	9692.22	948.466	5290.23	46029.4	38903.2	11647	15465.2	171358	33150.7	23909.2	82968.1	12054	41551.6	42461.3	46695.5	500.245	12050.1	20967.8	11106.5
194	Septic shock	2.51957e+08	29793.5	48763	6594.05	20187	54512.9	1298.45	51758.9	31002.3	27858.5	67402.6	4987.77	8987.75	13208.4	182900	33379.2	57543.1	883193	23787.6	8490.46	156606	42217.9	2864.08	49091.8	4290.13	74355.6	39576.3	59329.7	19349.3	16572	1061.18	16497.7	55290.3	22952.6	7324.79	38416	397778	62286.9	73911.8	18754.5	6725.05	5559.79	31500.6	44454.2	443.884	8952.93	25088.8	6691.88
204	Septic shock	2.04825e+08	59715.6	78819.7	8007.69	42587.2	87948.4	823.862	16511.2	61895.4	20695	1833.98	9385.67	11494.9	7615.54	292820	34436.2	46607.9	141498	38493.8	16057	42121	61311.9	4530.38	15423	3987.63	3673.8	47206.9	98751.4	4452.2	136643	1430.32	10730	47724	12118.5	15938.3	19032.4	186261	73458.7	62405	81960.2	17740.6	24803.1	30907.4	88643	3260.21	5871.05	19565	16846
205	Septic shock	2.88555e+08	34343.6	47047.1	7025.82	15446.4	47165.3	1189.14	49260.2	38723.4	12103.6	3400.31	19518.5	20635.2	8276.97	183854	10669.7	37422	251873	3693.74	7264.94	44985.7	42185	4072.09	32965.8	5655.5	40915	20123.1	39343.1	14438.7	43466.5	685.92	13350	27745.7	4792.22	47160.6	36763.3	420155	24627.7	32772.6	39687.9	25549.4	6680.06	20976.4	19194.1	367.963	3180.55	21975.4	10589
220	Septic shock	2.67481e+08	43639.9	97684.2	4536.52	8315.2	104390	1944.27	29363.4	10745.1	8970.79	1642.86	149845	11599.8	6722.71	365920	35002.9	16959.1	483613	12762.4	8779.35	55724.4	33173.5	6420.71	70983	14106.2	32338.8	28816	135678	14056	14696.5	898.231	7790.81	40504.8	13869.3	11259	41311.6	76989.3	38057.7	22717	56472.8	25628	11063	17823.9	44568.9	287.297	10438.7	12544	22414.7
235	Septic shock	2.75396e+08	27011.9	83450.8	6350.5	12023.6	62406.4	636.887	19905.3	80641.9	22245.9	20338.5	10273.8	6076.87	3167.35	212301	5852.85	54539	1.26363e+06	37144.5	8739.17	97744.1	36227.3	4514.13	21035	7628.55	25062.3	11186.2	83936.2	7617.36	48949.2	670.075	27133.9	27608.5	16075.7	5718.67	20023.3	56982.8	23235.5	28266.2	80651.9	11473.6	2499.5	9157.83	56263	619.208	1158.84	74418.4	12657.2
248	Septic shock	2.79761e+08	36586.5	166087	7335.59	10729.1	52808.5	3122.55	19405.3	23795.4	41190.2	1861.3	61510.1	11763.7	11786.3	190094	36967.5	76846.6	171269	17196.6	7696.99	65047	61641.1	7131.4	47011.1	46525.5	14490	17381.9	83291.8	18132.8	33849.5	949.294	15842.3	37350.7	7385.19	19701.3	34456.3	190343	31580.5	53918	78607.8	110547	12613.7	17548.5	57229.3	307.847	4741.86	31022	14877.8
289	Septic shock	1.87586e+08	68118.4	98635.9	4879.65	34877.5	64916	5377.72	15096.6	38387.1	6432.2	87021.1	9720.9	10309.3	9429.19	275430	22403.4	85971.4	147618	95818.2	10831.3	64190.2	31216.8	9878.99	11928.3	12664.9	8376.17	14471.1	45518.7	7547.39	132688	974.808	187594	43409.8	39854.8	11382.6	19894.4	291427	37927.2	104035	30363.1	49553.3	2504.9	15893.7	66409	924.942	1042.73	45585.6	14355.1
328	Septic shock	1.52134e+08	79090.4	74549.8	8941.85	20551.8	61132	3630.34	10440	51919.6	28576.4	41964.5	11446.2	6642.96	15620.5	225199	17503.6	43806.3	100739	12436.6	9773.79	148151	32022.9	3465.72	80835.1	9548.8	4444.95	31256.7	98399.2	2929.93	45356.7	925.596	21708	36018.9	30730.1	22501.5	25527.8	176477	30955.2	57151.2	96895.9	22320.4	20774.1	16311.6	50319.9	467.424	1820.11	32360.5	20147
431	Septic shock	2.44131e+08	52092.3	28532.4	1615.73	29017.8	79193.1	4142.91	10417.3	33568.8	30286.7	41234.1	29060.1	11369.1	8191.52	228159	21734.4	57178.3	138196	34999.3	7199.24	69052.3	52669.5	4266.97	57565	11230.7	1649.74	47881.2	101179	5572.57	37301.2	949.627	8390.83	39143.1	24469.2	12278.3	18344.1	100088	63646	155888	86666.7	82183.9	25441.5	17935.8	55858.8	319.27	2193.87	44395.4	21559.2
432	Septic shock	1.88424e+08	52495.1	26391.4	9334.84	12391.3	74710.8	9035.5	6112	6005.39	9187.42	44648.9	8738.8	8692.62	5898.86	267857	35848.6	69152.6	51283.8	44756.7	4567.81	42848.4	45708.1	3949.05	101371	1589.54	831.86	42813	94234	2541.58	44740.2	1404.51	5303.17	38855.7	17249.5	6128.78	26837.7	414671	59905.9	58901.2	155657	63746.7	26018.5	10958.4	63778.4	299.9	4322.96	34000.5	8195.93
452	Septic shock	3.26507e+08	53743.8	50273.1	8628.53	32184.2	44539.3	7442.62	15891.6	10967.5	10871.1	46698.7	15183	11367.5	55064.7	185167	114506	45722.1	482579	17380.7	41770.7	73460.8	40767.6	7264.3	42509.2	14326.9	3387.27	12317	64087.8	4021.4	162513	1203	38463.2	70457.7	21289.6	30980.4	24753.6	47605.8	41842.6	62236.2	98981.8	57060.2	13503.5	23106.6	51250.9	22804.1	19553.1	31062.6	22757.7
511	Septic shock	3.4583e+08	57015.9	51758.6	2942.6	18632.2	68537.5	2065.62	27388.6	40720.7	49995.1	50228.5	30195.1	11811.3	5879.86	258240	21662.9	44900.6	1.22515e+06	961.313	3476.29	39353.5	42214	7505.11	35644.3	9306.46	10878.4	41472.2	89441.8	16942.7	12321.1	941.437	28906.6	29889.9	27812.5	33331.8	63719.6	262819	36883	68708.4	51150.1	37490.4	9488.91	10427.9	71276.2	497.466	1018.86	21627.2	26336.5
514	Septic shock	5.16061e+08	51505.7	186946	8192.31	24085.2	61583.5	16244.3	42895.7	32281.9	26200.6	43553.6	13682.8	51076.2	10777	250831	29404.3	40706.3	289626	1901.79	19695.6	42269.3	54286.6	8537.98	5477.91	12909.1	13564.5	7033.36	76353.7	97438.6	73420	998.447	7076.93	39059.7	21080.7	39794.3	15839.9	16068	27383.5	43271.6	10429.6	37843.6	21820.5	9003.28	63274.4	347.18	2771.26	34035.9	23963.5
515	Septic shock	8.30296e+07	99293.8	84637.7	8377.88	38522	85783.3	1841.3	13552.6	43978.8	130427	50647.4	9386.49	18142.9	2646.54	294077	54127.3	20280.6	109336	7621.35	13505.4	60732.4	43738.2	4153.48	33753.2	20169.4	3791.65	32773.3	107145	6722.57	113885	1434.89	19712.4	69349.3	19657.8	17654.3	23189.4	672839	42364.5	39178.1	131230	25520.5	60800.1	14925.4	96539.9	469.39	14578.6	16817	23282.5
36	Non-septic shock	2.03639e+08	55095.9	45522.9	10746.9	68105.1	35901.4	11030.5	21394	48940.6	24282.8	191047	22060.6	7418.98	15439.6	162041	63244.6	43825.5	53121.7	36358.8	107213	49397.8	36026.7	6896.91	9300.8	12339.6	4411.01	21958.9	41117.2	4826.04	10999.9	726.024	10507.5	29744.7	98885.8	12756.8	24820.1	146988	28926.2	19540.4	109682	67906.6	28953	48284.4	47232.8	407.651	11948.7	20813.4	9258.32
38	Non-septic shock	2.79573e+08	22691.1	64338.7	12077.8	20717.5	24433.9	14643.1	58220.6	41461.1	38927	125342	12343.8	32371.3	17446.6	118442	16922.5	45479.1	319634	15766.1	8923.89	79390.4	42651.4	8555.56	8702.34	6224.39	37856.9	20097.8	33397.4	9023.31	5544.48	640.297	21719.3	50882.6	53906.3	7.13076e+06	31915.5	233296	50453.3	50224.4	30257.2	37425.4	9744.71	21261.7	47812.4	46821.8	5583.22	23848.1	10349.4
43	Non-septic shock	2.38817e+08	60089.4	37820.7	8961.59	14221.1	71838.3	955.494	50046	50668.4	18295.6	194760	6978.53	16024	27437.2	270638	12738.8	45839.1	1.68635e+06	20559.4	16552.7	77367.2	53457.9	15011.5	6795.54	5137.61	41771.6	70878.4	62118.6	8499.2	3242.55	1094.66	198057	45533.4	140514	73586.5	181415	1.04348e+06	25977.2	42422.4	36630.7	23568.9	33883.3	45583	40361.3	723.564	27722.9	35253	103108
46	Non-septic shock	4.62195e+08	68705.9	63506.5	10733.4	17262.4	59287.6	794.659	41784.9	27121.2	24845	153127	8403.17	12260.1	10437	198353	43324.9	34573.7	308549	16389.9	9113.23	61475.3	48314.3	8448.19	36367.5	10086.6	63355.2	30777.6	67256.7	70343.3	4722.38	606.337	5273.52	27521.6	83465.6	37956.5	20043.5	25661.4	25711.3	28132.5	29899.1	15443.1	17684.8	11284.3	37730.2	572.521	10591.5	26581.4	17802.5
74	Non-septic shock	1.99502e+08	71238.1	24067	11526.9	96385.6	90326.3	701.672	5861.1	11270.9	13173.2	175008	31487.1	8521.08	17573.7	284129	47073.7	41475.8	95003.6	36784.7	141162	63642.5	50182.8	4703.9	72500.2	23575.6	4945.1	48140.6	118060	5448.17	20533.7	1623.04	12798.9	55713.7	83106.6	5280.56	23904.7	54717	29511	40780.5	154103	81916.5	36467.6	49993.8	67692.6	901.631	2768.27	32058.2	19372.2
100	Non-septic shock	1.83889e+08	131843	20392	28650.9	50998.1	83551.6	13674.8	5998.96	31401.5	13213	212793	13279.9	9202.05	21590.8	297029	43476.6	79033.2	37213.6	52857.9	19619.3	202589	46495.9	7180.63	135090	15311.9	2838.46	40024.8	91154.2	5622.24	11781.1	1263.1	17540.7	59586	101425	8685.45	26351.6	180389	61433.4	78994.8	80941.3	44111.3	79740.1	17329	72682.2	443.903	5417.51	33202.6	14784
165	Non-septic shock	2.05283e+08	59228	65448.7	34298.7	29764.3	63773.1	13142.8	24451.7	76456.9	25322.1	117853	10412	9045.07	10500.6	232221	61463.6	27097.3	535459	41802.9	32253.8	94012.2	48689.7	5977.21	16010.4	8763.52	20160.3	38906	88821	3912.34	34714.8	1019.5	12062.2	39837.2	98687	20063.2	10059.5	66940	41570	56250.4	131475	27215.2	52508.2	23369.4	72785.4	339.45	3099.13	15400.6	11533.1
169	Non-septic shock	2.8373e+08	69291	37777	10405.2	42146.6	99346.2	7896.9	14628	85830.1	43237.9	143062	12739.5	23029.6	24832.9	322325	97645.3	56836	176278	37701.8	9253.19	76832.3	63708.4	9577.24	31103.4	11671.4	2949.21	55476.4	115227	8559.84	26615.1	1476.85	73567.9	68406	48876.4	4677.16	27350.8	126081	47338.9	138248	156819	76471.5	26561.6	29287.4	84049.7	497.167	17883.4	46987.4	16136.9
174	Non-septic shock	4.82883e+08	27347.5	86100.7	33227.3	24298.6	67393.2	5060.44	40402.7	76823.9	117364	79397	16065.2	55325.8	4817.98	204939	52588.6	32359.6	499011	38831.5	12429.2	46036.1	50007.7	4459.06	27879.2	9672.32	31862.2	25686.4	82905.1	112079	88482.7	822.346	14113.7	48902.6	37870.2	31934.9	24755.9	3328.98	50144.6	24789.2	10523.2	12196	13637	22837.9	56613.4	542.846	26406.5	35813.1	31562.1
184	Non-septic shock	2.76061e+08	64484.5	55392.3	36380	28282.5	88967.8	8136.71	15098.6	49990.5	14745	116178	14072.9	14488.7	36482	291527	84658.4	58203.3	273073	36078.3	5529.78	180153	45769.3	10531.7	39663.7	1.10199e+06	4525.9	40569.2	121644	5107.16	45252.1	1309.31	90501.9	71245.6	73239.5	10095.7	29499.8	280124	96491.4	89951.3	126852	57436.1	29057.5	30010.4	87104.6	379.411	53644.6	34165.8	12835.1
186	Non-septic shock	2.47337e+08	62770.1	143662	8548.58	30104.1	60562.9	2392	14380.9	45098.2	12620.7	196997	52748.6	6607.59	7553.24	226967	99757	54446.4	82997.2	28821.1	6801.08	184433	59340.6	4408.6	49806.8	16568.7	10615	46144.3	78215.9	14208.7	33545	1343.61	17425.6	79360.2	101089	8234.71	32501.6	294245	174286	55629	84586.8	27709.7	40591.3	21349.2	66640.1	336.765	14598.4	20106.6	16317.9
206	Non-septic shock	1.74044e+08	68486	25302.7	14644.1	23972.9	86903.4	10823.7	5800.16	60397.7	16094.5	8758.31	8631.27	11550	9914.92	243504	20347.1	50369.5	50827.9	51790.6	6383.71	56487.7	33028.8	5467.23	60144.5	8418.37	771.538	35961.7	102552	4382.62	59624	1039.19	9917.72	33740.1	7650.34	8712.21	15127.4	157352	41284.1	62553.5	137727	21195.4	45654.6	18487.1	74886.3	690.173	2414.23	23044.3	12529.4
222	Non-septic shock	2.99477e+08	32540.3	138926	19133.6	30615.3	87689.8	11959.4	11377.1	32014.6	8043.68	1392.77	30417.2	21254.5	9785.74	305089	33160.4	61738.8	2.48234e+06	20929.5	9257.26	62513.8	42765.8	4986.51	46700.6	12839.9	6894.8	21206.2	115200	9647.44	83664.1	1255.09	153062	68467.1	5006.78	13698.7	30179.3	371666	35217	105363	67243.6	240144	16670.6	45553.1	76287.9	408.352	107189	48084	14144.3
224	Non-septic shock	1.9456e+08	19172.6	77044.5	19611.3	14579.2	51130.6	3799.95	6343.75	97013.5	55252.8	1609.48	39680.9	10479.2	27530.1	189198	56342.3	50054.1	74169.5	67031	13458.4	74240.1	50254.2	5974.96	68242.9	9116.23	1176.43	37939.1	65253.4	3922.23	36413.1	1000.9	4617.32	47212.9	5622.43	49538	15981.1	12935.5	31261.6	66261.4	100479	63102.3	24130.1	22226.8	48921.6	334.515	12497.3	26440.5	15152.3
226	Non-septic shock	3.16265e+08	33182.1	38281.4	12771.2	22469.7	79059.6	1170.33	14430.8	48485.2	98516.3	6535.26	29371.1	6546.11	16108	271336	28558.4	44178.4	133665	32367.7	5917.18	67573.9	47502.9	3631.24	76330.9	84197.3	9780.85	56577.3	110685	9752.75	106387	1134.66	52652	44965.4	5383.38	11432.4	26517.6	37889.2	62031.1	87885.1	103736	24673.2	38493.5	11524.1	60480.3	364.539	3694.15	27675	7075.66
227	Non-septic shock	3.96174e+08	27759.3	111394	12719.8	11063.2	45276.4	6775.79	45036.8	31466.7	13134.7	2194.18	45459.3	5984.81	14706.2	158600	38381.7	36898.3	707463	25481.2	2395.4	20679	55347.9	10769.3	28559.4	13573.5	15679.6	18157.6	60280.5	10475.3	23567.9	741.031	18933.9	32159.4	4577.24	46710.9	14102.8	187142	13366.4	45484.1	35715.1	54057.9	21404.3	28807.9	35538.3	593.735	10546.9	28208.3	6874.77
272	Non-septic shock	2.30411e+08	37624.2	10196.5	22161.3	6793.9	77322.3	6348.15	9466.32	21864.9	2822.64	1983.5	9312.56	10260	88359.7	10282.8	34390.4	67292.4	195866	32260.9	8083.99	62927	99171.5	5870.69	93381.2	15065.2	3652.49	36313.1	122333	2740.06	30397.9	1264.56	81125.1	51245.8	7330.42	4118.43	51751.9	478741	48894.1	109472	107161	79347.5	21291.1	46533.2	69210.9	495.637	12784.8	75915.5	20606.6
293	Non-septic shock	2.77551e+08	60274.3	98308	9980.56	8575.53	49392.2	14319.4	8530.12	36573.7	24582.8	63208.5	47935.2	22269.1	14640.8	211784	90187.5	57837.4	189571	34577.1	4636.37	43891.4	22416.4	8794.38	82928.7	1477.97	4748.83	46939.3	74989.7	11036.2	24307.1	1047.99	10680.3	69816.8	21820.7	6452.76	19808	161733	25742.8	87563.6	152448	104716	33750.8	28824.5	35847.6	837.304	38134.3	33620.2	5082.35
294	Non-septic shock	1.8686e+08	93169.6	34827.5	23376.2	15609.4	60294.3	3069.99	6871.49	14249.1	12239.5	49142.3	7885.75	6993.45	5581.12	245603	75580.9	88616.5	34528.4	56026.4	8392.61	41783	30073.8	5842.78	59382.4	20813.3	906.756	33579.2	94004.4	3955.15	36656.4	1010.99	6977.49	62557.9	23736.5	16892.7	14153	462631	34587.1	87404.8	128950	42852	22139.6	24008.1	59407.2	427.08	9633.01	29868.8	8579.55
299	Non-septic shock	2.06332e+08	50809.8	27316.5	18235	12294.6	76850.6	3134.72	9059.99	88698.6	52588.9	71352.4	8613.52	10923.4	5150.69	248900	89484.2	122114	162635	74678.9	9165.53	62797	53224.4	9530.46	34235.3	11999.9	1069.27	40753.8	100434	4955.51	59875.2	1188.56	7380.7	52331.8	26753.1	936624	24506.7	356582	39394	58921	118392	96296.3	24742.3	12895.5	76042.7	383.365	10785.4	34558.3	10232.2
308	Non-septic shock	2.40175e+08	61592.7	82048.3	18086.5	21693.9	50815.5	2555.07	12026.7	21307.2	20832.6	37225.5	31468.8	8935.49	6433.03	201136	61324.7	69966.1	65106.9	33507.2	8833.58	90895	36509	7266.23	141627	1423.8	4802.58	14457.2	72239	10087.4	60310.5	995.518	12175.9	40441.1	21865.7	13309.6	23865.3	267460	37176.1	44268	95703.2	54818.3	17627.1	19534.1	71955.3	16945.9	7340.69	42464.7	11946.3
316	Non-septic shock	2.35165e+08	77774.9	21226	5030.56	36977.6	86559	18735.5	10536	56291.9	45258.1	58064.7	20782.5	11572.1	7045.4	273560	52964.1	41634.2	112644	57042.5	11302	34023.2	40398.7	4952.89	13543.8	27044	3358.68	64822.7	108403	7026.85	214292	1049.49	7075.27	62301.1	24653	14412.3	7745.64	131246	33129.7	63996	126604	41242.2	38501	16589.3	51033.9	768.989	5017.67	21911.3	2057.71
356	Non-septic shock	1.70417e+08	41491.8	46419.8	1966.39	17084.1	78492.9	3315.72	6034.25	45618.5	57616.1	50016.3	13062.1	14617.6	19456.6	164887	105947	86668.9	74853.5	68171.4	6811.89	104677	47196.7	6647.31	52432.3	13183.5	1316.8	47704.6	101736	9534.43	52532.3	1242.44	14851.4	70360.6	25181.9	7816	23061.6	24495.7	18100.6	83626.8	112913	68396.2	21301	13790.3	58051.2	551.419	21587	30283.8	7195.9
361	Non-septic shock	1.62966e+08	41332.3	53778.2	3041.35	21299	73302.9	6443.13	19759.1	35740.5	11900.8	38703.9	21532.8	9514.87	7966.23	247104	111877	35090.9	160777	32818.2	6877.62	96185.4	26709.7	5186.5	41354.7	6904.49	8324.51	34998	97401.9	6671.49	33273.2	1255.03	9147.58	69407	19807	32777.4	15934.7	721913	36285.8	47396.6	74571.2	30147.2	9265.89	12017.9	48934.6	290.37	48036.5	20545.5	14050.1
368	Non-septic shock	3.43393e+08	36722.4	66516.4	8086.44	27406.2	69228.3	6400.72	10636.4	29047.7	17422.2	26693.2	9607.74	10269.1	8005.93	255949	49937.6	57754.5	217227	20559.8	6684.17	34843.8	27984.5	6497.36	2597.17	1.02791e+06	5913.09	34318.1	90096.1	15862	43939.1	767.301	8250.6	47768.3	9415.39	17661.2	8790.71	77553.3	22046.6	69293.4	65850.3	39613.1	25907.4	19267.9	36499.2	267.232	4075.72	33372.9	12039.2
400	Non-septic shock	2.83058e+08	46259.6	27597.6	28519.9	42609.6	84119.6	4963.63	8932.73	3261.92	1198.87	49886.1	10293.2	14520.9	4284.6	256700	57102.9	84218.4	111263	129112	8564.92	39631.5	106889	7052.65	17164.7	14850.4	2757.66	31824.4	124209	1554.41	234669	1216.8	46899.8	65458.7	18345.9	7758.54	18219.6	163416	50033.6	104705	67464.5	54866	2443.93	41066.1	75826.8	6658.03	4274.5	72824	18928.9
492	Non-septic shock	4.12892e+08	58797.4	39606.2	4558.46	27202.4	94805.4	2767.71	21945.7	93747.5	89956.3	44142.4	8566.08	9324.58	4639.93	335740	69503.3	35870.5	106240	32648.8	9405.95	50991.3	49821.8	3828.71	31045.9	17699.1	9346.98	37910.3	116840	9931.28	108190	93048	4668.18	54393.9	21348.6	33340.2	10773.7	121221	25732.6	26961.9	102758	6008.71	51634.2	12374.3	75994.3	705.64	12836.5	30230.4	18254.2
495	Non-septic shock	1.82624e+08	47419.1	37128.5	5775.64	16906.1	64935.2	6663.18	7607.86	15666.1	8309.68	28805.2	7425.69	6381.07	9078.57	205915	25074.1	63640.6	66392.1	26433	3817.99	57947.4	75201.6	3197.18	48308.3	10453.2	3982.53	34362	80411.9	7138.31	50064.2	879.535	27787.4	29440.1	14568.4	9998.66	15163	197672	28006.2	77392	70105	47065.7	29032.7	10641.3	52623.4	274.427	7010.19	30995.5	17705
64	Septic shock	1.67416e+08	45160.9	30719.6	33569.7	30331.8	48918.3	1094.09	9362.31	10057.8	4023.07	50744.3	4786.79	6690.15	5537.96	166896	16111.9	42861.7	473292	20527.3	4201.39	36989.6	23939.2	2953.47	21294.7	10183.5	7211.95	30897.7	32496.4	8693.76	50710.6	798.518	8963.17	33364.8	61567.7	4724	11277.7	255340	48466.2	48059.9	80046.9	24500	23282.9	13140.2	27154.4	294.077	838.478	20949.2	2724.63
175	Septic shock	3.55472e+08	39541.9	35359.9	7125.65	25195.6	50880.7	1468.96	59321.6	57058.8	43330.1	86169.6	13834	7020.74	8768.07	213515	13933.4	17603.8	3.55482e+06	10582.3	14417.6	62193.1	55313.3	6906.43	16457	93096.6	58768	24684.7	26160	17359.3	19110	935.885	2834.27	40766.6	36274	69494.1	23563.4	177629	23438.1	62147.3	8016.79	24264.9	39793.2	34941.2	77545	42140.9	3760.68	41023.7	11434.3
196	Septic shock	4.10026e+08	63988.1	78222.9	42290.7	21861	76772.7	11850.9	19354.4	53015.1	17689.6	126013	19213.2	9125.03	11401.1	277902	27070.2	66379.6	928978	24362	6070.3	100678	43186.2	7973.31	19413	13430.1	6611.61	42117.1	95568.5	6457.56	7669.88	968.97	10712.3	45428.1	25052.5	23253.7	12474.6	306242	88856.2	59011.7	108455	47228.9	70326.2	29813.1	81216.4	342.325	1144.27	25252.6	18194
433	Septic shock	3.0251e+08	78379.2	27137.8	25492	42438.6	98549	2099.34	9518.62	31023.7	6848.58	71946.2	17246.1	6696.34	9272.76	379752	7813.81	92667	97769.9	33286.3	12783.2	66432.8	80512.9	9112.2	50836	13887.3	3579.12	30795	135223	1777.42	126356	1172.67	13037.4	48986.7	33087.3	4804.79	12897	314683	79037.2	87656.8	63581.6	46869.9	4290.33	8903.47	75108.8	368.872	885.068	44176	21941.6
464	Septic shock	1.92855e+08	67412.6	58314.3	3425.94	49323.1	60563.8	1024.02	16002.8	64731.5	90894.4	54350.2	18160.8	8470.36	1537.2	258522	97965.6	50948.9	154247	53109.8	6020.72	46000	35182.3	4469.79	10885.4	12372.8	7345.73	32296.5	83527	1513.57	108166	1021.24	4748.9	63667.1	23325.4	26235.5	11781.7	61054.4	22493.1	25128.9	111439	10653.7	35798.7	7561.79	51098.5	342.705	5383.2	22443.4	17788.6
499	Septic shock	2.24389e+08	64298.3	52134.1	7432.46	26662.1	92030.3	2041.89	28857.9	114927	85933.2	62330.3	48520.6	14979.3	2456.96	366041	5535.69	38790.8	623581	42158.5	5832.05	47563.8	65017.3	7048.52	9730.88	12524.3	18497.3	31233.1	115028	13790	150294	1013.21	17873.3	46887.4	29610	20018.1	15597.2	363221	32973.9	51079.7	41015.3	25180.4	41808.4	8354.08	52127.5	324.467	1513.76	15864	124112
503	Septic shock	2.66964e+08	63270.1	48752.3	8488.11	11426.9	82163.9	1997.02	16189.8	49037.5	26854.7	43727.4	9683.05	12032.9	9156.9	327115	53631.4	36123.6	209215	16850.7	11203.9	76094.1	30011.4	5066.68	60967.1	948338	4734.17	26660.3	111351	8762.89	41866.1	1130.53	39999	45539.8	15091.3	19217.1	74967.9	288126	23905.4	72660.5	35392.9	23153.5	65213.6	12856.6	67606.2	962.437	4164.22	36082.7	6560.66
510	Septic shock	3.28488e+08	56395.3	91404.1	5144.58	24803.8	61428.7	2555.8	34579.7	29830.4	56719.9	70657.7	48357.8	17585.6	5704.7	207502	25916.7	58307.6	943128	1211.4	22326.7	34617.8	40613.8	5566.31	6798.65	12783.9	13170.1	19532.6	69662.7	8092.49	40024.1	755.1	14511.8	30662.3	29534.9	17966.5	76205.6	179613	29745.7	61813.3	33409.5	42923.6	21162.2	11127.8	63342	1301.45	1240.64	18613.3	28243.1
512	Septic shock	3.40256e+08	29901.1	85597.5	4380.1	15547.2	67624.8	3801.32	32603.1	41898.1	42078	19368.5	42634.5	14363.9	5392.02	120820	21670.2	50695	1.14444e+06	1209.86	37451.7	23651.1	37412.5	6402.07	2744.92	12442.3	11652.9	29379.7	84156.9	13641	48550.4	841.846	25355.1	26157.8	10522.9	19614.3	66019	231925	34596	69769.2	42431.2	32304.7	11713.3	11247.9	76687.4	795.318	973.265	19078.6	43759
513	Septic shock	3.25749e+08	47190	62616.3	4883.33	8792.36	122076	7132.6	21437.3	15188.7	9740.18	35545	37686.6	13383.2	53150.1	398038	16655.5	40020.8	207989	17532	21344.3	47239	57426.7	9387.47	21338.1	9356.78	56494.7	34557.7	154429	4273.48	30416	756.507	3669.78	32618.2	17581.2	10601.6	16134.5	207740	21689.5	62600	11686.1	24588.6	17095	15531.4	30727.7	431.516	1352.6	28966.5	9827.37
[truncated: 2,846 more columns]
