# Supplementary material for: Early Prediction of Septic Shock in Emergency Department Using Serum Metabolites
Source: J Am Soc Mass Spectrom. 2025 May 9;36(6):1264–76. doi: 10.1021/jasms.5c00009 (PMC12142664; doi:10.1021/jasms.5c00009)
Supplement: Supplementary file 4 [file js5c00009_si_004.xlsx]

## Sheet: 22 features
Patient ID	Mass Info	550.4 / 184.0	282.1 / 150.0	247.1 / 60.0	137.1 / 94.0	424.3 / 85.0	132.1 / 86.0	203.2 / 70.0	269.1 / 71.0	105.1 / 77.0	132.1 / 114.0	145.1 / 72.0	178.1 / 178.1	156.1 / 111.0	174.2 / 129.0	456.4 / 200.0	302.2 / 59.0	244.1 / 59.0	415.2 / 107.0	222.1 / 126.0	568.6 / 284.0	190.9 / 121.0	125.9 / 125.9	Disease
23	Non-septic shock	0.0855666	0.0395745	0	0.00945492	0.0402375	0.000312019	0.15997	0.000128304	0.000292377	0.00154061	0	0.00149757	0.000102696	0	0.0127347	0.00281187	0.00199459	0.640889	0.00635669	0.00180884	0.000811825	0.00973385	Infection
38	Non-septic shock	0.0322428	0.103237	0.00140295	0.0109107	0.0296457	0.00700623	0.381161	0	0.000279308	0.00363251	0.000153237	0.0120895	0.00513835	0	0.00705115	0.00520196	0.0348438	0.499862	0.0188554	0.0010861	0.00057955	0.0803006	Sepsis
42	Non-septic shock	0.242765	0.0305114	0.000147386	0.00749345	0.0197874	0.0126071	0.0925872	0	0.000288864	0.0026303	0	0.000267638	6.11778e-05	0	0.0109468	0.00183838	0.00266954	0.446062	0.00562926	0.017856	0.000452384	0.00519804	Sepsis
43	Non-septic shock	0.0563659	0.080152	0.00362432	0.0728133	0.0524267	0.00103008	0.361885	0	0.00045175	0.00223251	0	0.00546538	0.00247194	0.0014241	0.014417	0.00156175	0.0347768	0.574928	0.039878	0.0164971	0.000395694	0.00627426	Sepsis
105	Non-septic shock	0.0754795	0.0194265	0.00382458	0.00196794	0.0395558	0.00214872	0.153345	0.000315273	0.000275924	0.00106412	0.000218397	0.0113199	0.000271645	4.03021e-05	0.00412757	0.0117623	0.00546064	0.560699	0.00494065	0.0061418	0.000139983	0.00591214	ill control
109	Non-septic shock	0.122112	0.0615385	0.00156839	0.00418324	0.0312699	0.0038034	0.155484	2.33278e-05	0.000752178	0.0010879	6.68331e-05	0.00380341	0.000192487	0	0.00543859	0.000639625	0.00927455	0.392989	0.00797302	0.00200237	0.000645251	0.0098686	Infection
126	Non-septic shock	0.0526747	0.031645	0.000504692	0.00404864	0.0284763	0.00294758	0.167009	0	0.000206567	0.00134176	0.000557882	0.00477355	9.78684e-05	0	0.00763239	0.00183956	0.00533788	0.33408	0.00438973	0.0290486	0.000407504	0.00410717	Sepsis
127	Non-septic shock	0.095974	0.038158	0.00137158	0.000983958	0.0392679	0.000504265	0.0744829	0	0.000178332	0.00108176	0.00204629	0.00206263	0.000538706	0	0.00324571	0.00124826	0.00396296	0.345197	0.00158364	0.0162172	0.000310646	0.00495408	Infection
145	Non-septic shock	0.0680882	0.0612626	0.00499387	0.00821869	0.0249982	0.0213258	0.532659	0.00011095	0.000204457	0.00382049	0.0041088	0.0416026	0.000514311	0.000659307	0.00669047	0.0224369	0.032622	0.487658	0.0105352	0.00717362	0.000139394	0.00901725	Sepsis
161	Non-septic shock	0.0707164	0.0268243	0.00142768	0.00852355	0.0168774	0.00407302	0.208023	0.000212425	0.0002	0.00173949	0.000375139	0.000621875	0.000286238	0	0.0117487	0.00511976	0.00486953	0.319007	0.00552724	0.0156585	0.000482731	0.00323336	Infection
165	Non-septic shock	0.200665	0.0400617	0.00703638	0.0127324	0.0366387	0.00239991	0.0673056	0	0.000417129	0.00243896	0.000519088	0.00713257	0.000419402	0	0.00691069	0.00135735	0.00561658	0.306836	0.013696	0.013603	0.000352519	0.00248562	Infection
168	Non-septic shock	0.117797	0.0126067	0.000721733	0.00302727	0.0131085	0.00090395	0.0781945	0	0.000417816	0.000458018	0.000414647	0.0196559	0	0	0.0167466	0.00761146	0.00122069	0.452615	0.00282129	0.0247776	0.000426979	0.00271505	ill control
177	Non-septic shock	0.191302	0.0171074	0.000123399	0.00490856	0.0277461	0.000583979	0.0827039	2.66641e-05	0.000585543	0.0012966	8.99004e-05	0.00362663	0	0	0.0161646	0.00429273	0.00130167	0.476705	0.00625868	0.0330284	0.000292344	0.00256674	Infection
184	Non-septic shock	0.115595	0.0471981	0.000772944	0.00164283	0.0340622	0.000843387	0.099414	5.16016e-05	0.000752783	0.00305009	0.000218856	0.0109619	9.42421e-05	5.4018e-05	0.00491851	0.00162444	0.0029986	0.532556	0.0074267	0.0160287	0.000320049	0.00339724	Infection
186	Non-septic shock	0.0502501	0.00330551	0.00162703	0.00106098	0.020623	0.00785155	0.110974	0.000175397	0.000663144	0.00198467	3.90401e-05	0	3.82718e-05	0	0.0104943	0.0018824	0.00468304	0.833418	0.00673453	0.0482421	0.000379646	0.00355534	Sepsis
214	Non-septic shock	0.083432	0.0272449	0.00898419	0.00302647	0.0262775	0.000700076	0.0419745	1.27906e-05	0.000755971	0.000900738	0.00010196	0.00360173	0	0	0.0106614	0.00419062	0.000583843	0.546375	0.00192573	0.0198791	0.000269864	0.00182588	ill control
226	Non-septic shock	0.0756286	0.0298473	0.00210232	0.00433535	0.0313884	0.00237204	0.107754	2.90849e-05	0.000586339	0.00134504	0.000805302	0.00772883	9.88135e-05	0	0.035209	0.00139673	0.0032151	0.454621	0.00752831	0.033078	0.000380289	0.00425316	Infection
241	Non-septic shock	0.0858886	0.0505366	4.19792e-05	0.00733186	0.0171952	0.00100569	0.259035	0.000609737	0.000813034	0.0055042	0	0.00036364	8.82231e-05	0	0.0119475	0.0039438	0.00798435	0.714052	0.00690799	0.0355397	0.00031009	0.00286141	Sepsis
286	Non-septic shock	0.104954	0.0396562	0.00605004	0.00725604	0.0281602	0.00111644	0.076761	0.000175159	0.00153962	0.00291813	9.33852e-05	0.00107402	0.000573188	0	0.0143383	0.00141487	0.000977243	0.701635	0.00412503	0.0433213	0.000321281	0.00275585	ill control
294	Non-septic shock	0.106403	0.0304604	0.0124011	0.00713818	0.034035	0.000667538	0.0714926	0.000606832	0.00181672	0.00285017	4.00821e-05	0.00536877	0	0	0.00683877	0.00772381	0.0014951	0.829672	0.00268919	0.0023256	0.000378966	0.0034159	ill control
308	Non-septic shock	0.0761182	0.0369639	0.00264107	0.0037894	0.0436576	0.0037116	0.0800139	0.000669398	0.00154561	0.0041971	0	0.003585	5.02539e-05	0	0.00886485	0.00121672	0.00138833	0.595662	0.00762251	0.0166819	0.000401298	0.00345725	Sepsis
309	Non-septic shock	0.03419	0.0600938	0.0074245	0.00984555	0.0252034	0.0031435	0.220782	0.000547648	0.00150497	0.00341406	0.000945689	0.00225276	0.000121094	0	0.00561872	0.00319141	0.0030621	0.599369	0.00699075	0.0149091	0.000368534	0.00448742	ill control
336	Non-septic shock	0.0463395	0.06913	0.0016999	0.00987854	0.0351184	0.000486984	0.140775	0.000130885	0.00216623	0.00349985	0.000682704	0.000623774	8.69343e-05	0	0.0088218	0.00316092	0.00621613	0.796174	0.00751331	0.0150493	0.00034212	0.00841123	Infection
339	Non-septic shock	0.152542	0.031199	0	0.00701058	0.0379422	0.000118773	0.0998793	0.000512122	0.00245579	0.00491846	0	0.000488145	0.000214644	4.9837e-05	0.0308146	0.00174651	0.00204499	0.775356	0.00699438	0.0558466	0.00041636	0.00468076	ill control
355	Non-septic shock	0.0912512	0.00560755	0.0197845	0.00887782	0.0473017	0.00652815	0.0703046	0.000279738	0.00190411	0.00169555	0.000800527	0.0119207	8.54178e-05	0	0.0477512	0.00240882	0.00112088	0.486919	0.00638641	0.0465925	0.000432817	0.00305375	ill control
368	Non-septic shock	0.07975	0.0418103	0.022692	0.0136385	0.051218	0.00136043	0.199032	0.000304755	0.00387289	0.00910787	0.00120436	0.00472545	0.000366757	0	0.00595478	0.00254302	0.0034062	0.7878	0.00903085	0.0280722	0.000293206	0.00353289	ill control
384	Non-septic shock	0.171463	0.0536715	0.00797028	0.029487	0.0482215	0.0236934	0.295857	0.000337367	0.00265465	0.00935862	0.000287453	0.0022593	0.000299746	0	0.0162706	0.00199585	0.00412039	0.630005	0.00578926	0.023438	0.000411668	0.00394799	ill control
411	Non-septic shock	0.0955734	0.0919221	0.000244402	0.0264879	0.0999908	0.000479511	0.0891974	4.20352e-05	0.00205722	0.0094529	0	0.00098718	2.79962e-05	0	0.0135763	0.00277176	0.00342376	0.667959	0.0159271	0.0323354	0.000305892	0.00539164	Sepsis
463	Non-septic shock	0.121507	0.0388866	0.000263055	0.0217859	0.0357146	0.00316181	0.0816709	0.000776356	0.00426708	0.00678311	4.86272e-05	0.00231067	0	0	0.0059503	0.00665167	0.00197928	0.834777	0.00582422	0.0307341	0.000245889	0.00230293	Infection
495	Non-septic shock	0.0588359	0.0437461	0.0230499	0.037826	0.0698414	0.00180626	0.107379	9.46733e-05	0.00706044	0.00755603	0.00125959	0.00597313	3.79568e-05	0	0.0170014	0.00823094	0.00190549	0.910241	0.00727095	0.130365	0.0002883	0.00305431	Sepsis
4	Septic shock	0.0792759	0.0444362	5.19273e-05	0.0193652	0.0453723	0.0215142	0.185536	0.000132384	0.000378189	0.00207355	2.21729e-05	0.000821036	0.00063024	0.000275527	0.0093017	0.0036764	0.0163944	0.549813	0.00732797	0.00088861	0.00109285	0.0182236	Shock
64	Septic shock	0.0447038	0.0538273	0.00103671	0.0237951	0.141101	0.000113797	0.0931355	0	0.000425983	0.000905767	4.95453e-05	0.00362278	6.61234e-05	0	0.0118088	0.00428018	0.00279388	0.490282	0.00829238	0.0298685	0.000336827	0.00652628	Shock
70	Septic shock	0.0825965	0.0462855	0.004916	0.0185224	0.028365	0.00148816	0.121144	0	0.000415525	0.00308639	0	0.00613374	0.000161688	0.00409549	0.00466659	0.00120632	0.00630235	0.426319	0.0150217	0.0132651	0.000366083	0.00543414	Shock
79	Septic shock	0.0357439	0.0321069	0	0.000994497	0.0222749	0.00845789	0.0788348	4.18534e-05	0.000214769	0.00340628	0	0.0014	5.15364e-05	0	0.0106549	0.00412432	0.00340174	0.480346	0.00573663	0.00632816	0.000439929	0.00709534	Shock
80	Septic shock	0.090549	0.0304201	0.000702903	0.00311808	0.060218	0.00866729	0.0774444	6.87071e-05	0.000420823	0.00263545	0.000501461	0.00344458	0	0	0.00462073	0.00336986	0.00640604	0.410764	0.00472842	0.00101615	0.000681891	0.0105481	Shock
155	Septic shock	0.0925276	0.0309803	0.00318859	0.00230128	0.0263015	0.00192465	0.0838568	8.79532e-05	0.000316016	0.00283883	1.34729e-05	0.00217621	9.69392e-05	8.25027e-05	0.00463449	0.00141705	0.00180277	0.380734	0.00398943	0.00893072	0.000394253	0.00341401	Shock
162	Septic shock	0.0437568	0.0411035	0.000991357	0.00481953	0.0300638	0.102069	0.144372	0.000428266	0.00053139	0.0111255	0.000258056	0.000856417	0.00010027	4.98887e-05	0.005224	0.00131785	0.00307053	0.404723	0.00366261	0.0138744	0.000330795	0.00331042	Shock
166	Septic shock	0.0841588	0.0334433	0.000693564	0.000570653	0.0344352	0.0124812	0.0645036	0	0.000293612	0.00406895	0.000170633	0.000684542	3.20669e-05	0.000694426	0.00446628	0.00164474	0.0033634	0.333321	0.00523261	0.00938653	8.42885e-05	0.00271823	Shock
172	Septic shock	0.0731022	0.0423227	0.000542984	0.0217343	0.0318536	0.00127054	0.11853	0	0.000290163	0.0038335	0	0.000403503	0.00160692	0.000272847	0.0107861	0.00267268	0.00890572	0.466636	0.00542772	0.00791561	0.000417642	0.0111305	Shock
175	Septic shock	0.061973	0.0710495	0.00479367	0.0124923	0.0231979	0.00702015	0.336244	3.64737e-05	0.000970542	0.00564284	0	0.0139759	0.000394031	0.000496593	0.00956202	0.00422876	0.0373543	0.74977	0.0240555	0.0180893	0.000517349	0.00846192	Shock
194	Septic shock	0.0888959	0.0817701	0.00148052	0.0332958	0.0403791	0.00278386	0.188224	1.34747e-05	0.000644243	0.00289076	0.00105016	0.00332525	6.72764e-05	0.000311304	0.0296869	0.0032671	0.0034544	0.59626	0.0122333	0.0361921	0.000382335	0.00503705	Shock
196	Septic shock	0.0512928	0.0512363	0.00550333	0.000483922	0.0132213	0.00261364	0.0603187	0	0.000538983	0.00292469	0.000283243	0.000656603	5.23266e-05	6.04201e-05	0.00645454	0.00382207	0.000712051	0.705462	0.0110859	0.0117322	0.000300779	0.00427387	Shock
204	Septic shock	0.0963623	0.0510682	0	0.00517938	0.0220409	0.000285349	0.0555479	0	0.000594133	0.00471397	0	0.000519174	8.31002e-05	0.000267101	0.00697148	0.00154852	0.00208034	0.498766	0.00393287	0.0251278	0.000345061	0.00461672	Shock
205	Septic shock	0.0490627	0.0690706	0.00104324	0.0174335	0.0353084	0.00220652	0.220261	4.17843e-05	0.000712099	0.0034646	0.000351469	0.00225137	0.00033851	0	0.00871066	0.00771359	0.0292098	0.607413	0.0251852	0.0247789	0.000337869	0.00548615	Shock
220	Septic shock	0.0484992	0.0825132	0.00031415	0.0137395	0.0365293	0.000973212	0.214914	0	0.000637621	0.00774189	0	0.00120235	0.000356845	0.00281837	0.02197	0.00343941	0.0101547	1.00152	0.0177198	0.0464161	0.000364384	0.0118686	Shock
235	Septic shock	0.114552	0.106303	0	0.00312892	0.0198092	0.000538384	0.10783	0	0.000746732	0.00579377	4.119e-05	0.00117549	7.79947e-05	0.000707305	0.00756833	0.00189007	0.00746201	0.650993	0.0132065	0.0209091	0.000368878	0.00530767	Shock
248	Septic shock	0.0507238	0.0483491	0.000663989	0.00737721	0.0263113	0.0149312	0.0891388	0.000111075	0.00110497	0.0040902	0.000108474	0.008869	0.000158945	0	0.00947212	0.00202404	0.00467176	0.635584	0.0104884	0.022816	0.000352169	0.0045185	Shock
289	Septic shock	0.0389491	0.0394742	0.000874561	0.0320503	0.0258964	0.000252911	0.0500667	0	0.00133858	0.00569218	0.000581166	0.000954367	3.20699e-05	0.000369605	0.0228562	0.00237393	0.00054722	0.593337	0.00474976	0.0542406	0.000320397	0.00324573	Shock
328	Septic shock	0.0331539	0.042396	0.00101459	0.00307151	0.0148433	0.00728275	0.134769	0	0.00155982	0.0048262	0	0.00380325	0.00010531	0	0.0105406	0.00660484	0.00283608	0.757228	0.0067944	0.0152984	0.000481082	0.00763023	Shock
431	Septic shock	0.206249	0.0382235	0.00247427	0.0186443	0.0388108	0.00298055	0.103814	5.7013e-05	0.00798029	0.00915558	4.73677e-05	0.00118576	8.64825e-05	0	0.0112981	0.00113273	0.00296687	0.600062	0.00769629	0.00592176	0.000324029	0.00301726	Shock
432	Septic shock	0.0900022	0.0199932	0.00884858	0.0381108	0.0346335	0.00054675	0.0533505	4.06066e-05	0.00299097	0.00242498	0.000290955	0.00382263	0	0	0.016047	0.00167464	0.000209875	0.532065	0.0030283	0.031047	0.000291257	0.00213436	Shock
433	Septic shock	0.0528483	0.0413019	0.00216703	0.028012	0.0294992	0.00574999	0.0638451	0	0.00337411	0.00635896	0.000171696	0.00447606	0	0	0.00685762	0.00217087	0.00123572	0.762528	0.0037309	0.0122756	0.000408226	0.00439041	Shock
452	Septic shock	0.0725074	0.0702957	0.00176307	0.0228282	0.0181377	0.000635675	0.129225	0.000780607	0.0065227	0.00750219	0.00047787	0.00211321	9.83864e-05	0	0.0183793	0.00109918	0.00218283	1.18222	0.0110584	0.0857158	0.000347419	0.00362533	Shock
464	Septic shock	0.154693	0.0533554	0	0.0134221	0.0166177	0.000923813	0.0662006	0.000103981	0.00370445	0.00894838	0	0.00485291	0	0.000324148	0.0109047	0.00336039	0.0016919	0.812171	0.00564179	0.0316869	0.000273445	0.00267539	Shock
499	Septic shock	0.157796	0.101504	0.000239195	0.01471	0.0541057	0.0614044	0.229569	0	0.00580758	0.0253802	0	0.00687023	0.000266705	0.00013386	0.0096419	0.0114608	0.0156157	0.995624	0.0141107	0.00273091	0.000542862	0.0102654	Shock
503	Septic shock	0.0451374	0.0859825	0.0054003	0.00478949	0.0133031	0.00244827	0.204042	0.000104652	0.00459719	0.0133684	7.0819e-05	0.00415211	6.61703e-05	0	0.0059219	0.00176588	0.0022798	0.863588	0.0138655	0.00372454	0.000433987	0.0081282	Shock
510	Septic shock	0.00505315	0.114956	0.00275569	0.00798846	0.00897276	0.00299893	0.112131	0.000107123	0.00384757	0.0105209	7.7364e-05	0.0032999	0.00232515	0.00703078	0.0151749	0.00393368	0.00486787	0.825278	0.00983047	0.00223258	0.000431814	0.00499784	Shock
511	Septic shock	0.0219562	0.165317	0.00531512	0.0283249	0.0119423	0.0048651	0.276335	2.67853e-05	0.00899369	0.0186439	0.000177266	0.00565565	0.0014947	0	0.00862706	0.00810089	0.00789883	0.817586	0.0151273	0.0331237	0.000437006	0.00552791	Shock
512	Septic shock	0.00669294	0.137913	0.00343826	0.0173229	0.00684574	0.003677	0.149018	0.000130946	0.00528913	0.0136063	0.000101218	0.00403102	0.00216795	0.000118133	0.00812171	0.00578922	0.00492242	0.838956	0.0113945	0.0438002	0.000415052	0.0043968	Shock
513	Septic shock	0.029672	0.149347	0.000563195	0.059605	0.0410018	0.00777605	0.105689	0	0.00726115	0.0456281	0	0.0024688	5.10875e-05	0.000364109	0.00987628	0.0208783	0.00805592	0.912834	0.0236521	0.0776208	0.000407733	0.00564239	Shock
514	Septic shock	0.0164611	0.0498858	0.000435669	0.0110579	0.00813244	0.000128867	0.0402382	0.000679014	0.00412781	0.00894446	3.4242e-05	0.000918804	0	0	0.00875351	0.0108503	0.00111034	0.773638	0.00330156	0.0342126	0.000335427	0.00397189	Shock
515	Septic shock	0.0124837	0.0863441	0.00036512	0.0157047	0.00761102	0.00301069	0.11498	9.41247e-05	0.00711972	0.0226582	0.000533579	0.000910921	0.000253751	0	0.0049624	0.00864055	0.000783525	0.612358	0.00599716	0.0282362	0.000353574	0.00426829	Shock
